# Supplementary material for: Participant Engagement in Microrandomized Trials of mHealth Interventions: Scoping Review
Source: JMIR Mhealth Uhealth. 2023 May 22;11:e44685. doi: 10.2196/44685 (PMC10242468; doi:10.2196/44685)
Supplement: Multimedia Appendix 2 [file mhealth_v11i1e44685_app2.xlsx]

## Sheet: methods
study_id	Reference	Primary / Secondary Analyses of MRT Data	Published / Trial Protocol / Preprint / Dissertation	N or Planned N (for trial protocols) for the MRT	Sample description	Purpose of study	Primary outcome	Secondary outcome	Design of the MRT	Frequency of micro-randomisation	Duration of MRT	mHealth intervention component description	Mode of mHealth intervention delivery (via SMS, application, or...)	Will engagement be assessed? / Was engagement assessed?	How was engagement measured (operationalised)?	Determinants of engagement assessed?	What determinants of engagement were assessed?	Notes	Self-report/EMA (items that ask participants how often they use the app)	System usage data	Sensor data	Qualitative Methods	Social Media	Psychophysiological Measures	Social Media	Psychophysiological
1	Aguilera, A., Hernandez-Ramos, R., Haro-Ramos, A. Y., Boone, C. E., Luo, T. C., Xu, J., Chakraborty, B., Karr, C., Darrow, S., & Figueroa, C. A. (2021, Nov 1). A Text Messaging Intervention (StayWell at Home) to Counteract Depression and Anxiety During COVID-19 Social Distancing: Pre-Post Study. JMIR Ment Health, 8(11), e25298. https://doi.org/10.2196/25298	Primary	Published	193	Spanish and English speaking US adults aged 18 and above	To assess the effects of the StayWell intervention on symptoms of depression and anxiety in US adults during the COVID-19 pandemic	Changes in depression and anxiety symptom scores	Engagement – response rates to daily mood rating text messages	Microrandomised using a full-factorial design with two factors: messages (2 categories; behavioural activation or skill-based) and time frame when message was sent (3 categories; 9AM-12PM, 12PM-3PM, 3PM-6PM)	Once daily	60 days	Daily text messaging intervention to reduce anxiety and depression, with messages that were based on the two core components of cognitive behavioural therapy (behavioural activation and cognitive restructuring)	SMS	Y	Whether participants opted out of text messaging Response rates to daily mood rating text messages	N				Whether participants opted out of text messaging Response rates to daily mood rating text messages
2	Battalio, S. L., Conroy, D. E., Dempsey, W., Liao, P., Menictas, M., Murphy, S., Nahum-Shani, I., Qian, T., Kumar, S., & Spring, B. (2021). Sense2Stop: A micro-randomized trial using wearable sensors to optimize a just-in-time-adaptive stress management intervention for smoking relapse prevention [Article]. Contemporary Clinical Trials, 109. https://doi.org/10.1016/j.cct.2021.106534	Primary	Trial Protocol	75	Adult smokers who express the willingness to quit	To inform the development of a decision rule for a smoking cessation JITAI: whether the intervention prompt for the smoking intervention should be delivered when the participant is under a state of stress or a state of no stress	Probability of that a stress event was experienced over the 120 min after each micro-randomisation, trichotomised by the authors' algorithm ("Probably Stressed", "Probably Not Stress", "Physically Active")	Probability of smoking episode	Microrandomised to receive an intervention prompt (to open one of three randomly determined stress management smartphone apps) or to not receive an intervention prompt.	Every minute, if available, if determined to be in the middle of a "probable stressed" or "probably not stress" episode, and if participant is deemed to not be overburdened	10 days	A just-in-time intervention to aid smoking cessation by delivering interventions prompts when states of stress/no stress are determined by a suite of sensors and algorithms	App	Y	If study sensors worn for >70% of 4 hour period during EMA or of each 16 hour day If EMAs responded to throughly and in a timely fashion If end-of-day logs for cigarette smoking completed	N		*Not included in scoping review's categorisation; study visits were before MRT was conducted		If EMAs responded to throughly and in a timely fashion If end-of-day logs for cigarette smoking completed	If study sensors worn for >70% of 4 hour period during EMA or of each 16 hour day
3	Bell, L., Garnett, C., Qian, T., Perski, O., Potts, H. W. W., & Williamson, E. (2020, Aug 7). Notifications to Improve Engagement With an Alcohol Reduction App: Protocol for a Micro-Randomized Trial. JMIR Res Protoc, 9(8), e18690. https://doi.org/10.2196/18690	Primary	Trial Protocol	1200	Persons aged 18 and above who downloaded the freely available intervention application, self-reported excessive alcohol consumption, and reported an interest in drinking less alcohol	To assess the effect of a new push notification message bank/strategy on participant engagement with the Drink Less application during the first 30 days following download of the application	Engagement – dichotomous outcome; whether the participant opens the app in the hour following the micro-randomisation at 8pm daily	1. Whether the participant creates an entry in their drink calendar (recording a drink or a drink-free day) in the hour following micro-randomisation at 8pm daily 2. Time spent on the app (in seconds) in the hour following micro-randomisation at 8pm daily	Microrandomised to receive one of three options: (1) no notification, (2) standard message, or (3) a random message from the new message bank	Once daily at 8pm	30 days	Behaviour change application designed to help adults reduce hazardous and harmful alcohol consumption; consists of seven modules based on behaviour change theory and evidence	App	Y	Whether participants open the app in the hour following the micro-randomisation at 8pm daily - Y/N	Y	1. Causal effect of sending push notifications (original message and/or new message bank) on engagement 2. Moderation of causal effect by variable "day in study" Control variables: 1. Age 2. Gender 3. Employment type, 4. Baseline Alcohol Use Disorders Identification Test (AUDIT) score 5. Number of days since download 6. If the user opened the app before 8 pm 7. If the user opened the app the day …			Whether participants open the app in the hour following the micro-randomisation at 8pm daily - Y/N
4	Bidargaddi, N., Almirall, D., Murphy, S., Nahum-Shani, I., Kovalcik, M., Pituch, T., Maaieh, H., & Strecher, V. (2018, Nov 29). To Prompt or Not to Prompt? A Microrandomized Trial of Time-Varying Push Notifications to Increase Proximal Engagement With a Mobile Health App. JMIR Mhealth Uhealth, 6(11), e10123. https://doi.org/10.2196/10123	Primary	Published	1255	Users of a commercial workplace wellbeing intervention product	To assess the effects of push notifications containinng contextually tailored health messages on proximal engagement with the JOOL mHealth application	Engagement – dichotomous outcome; whether the participant completes the self-monitoring intervention activity in the app within 24 hours of receiving the push notification		Microrandomised to be considered or not be considered for push notification randomisation. If considered for push notification, further microrandomised to receive or not to receive a push notifcation containing a contextually tailored health message	Once daily; If particpant is available and no previous decision points (6 time points; 830AM, 1230PM, 530PM, 630PM, 730PM, 830PM) for the day have been randomised to be considered for push notification randomisation	89 days	Behavioural intervention to help users find purpose in life and develop energy and willpower needed to live in accordance with their purpose every day via self-monitoring and feedback strategies	App	Y	Whether participants performed the self-monitoring intervention activity – recording on a scale of 0 (worse) to 100 (best) values for daily energy, willpower, sleep, presence, physical activity, creativity, eating, and perceived alignment with the community, work, and personal purposes – in the app within 24 hours of receiving the push notification	Y	1. Causal effect of sending a contextually tailored notification versus not sending a push notification 2. Moderation of causal effect by number of weeks in study 3. Moderation of causal effect by the day of the week (if the notification was sent on a weekend or a weekday) Control variables: 1. Week in study and "which day" were included as control variables when their moderating effect was not o…			Whether participants performed the self-monitoring intervention activity – recording on a scale of 0 (worse) to 100 (best) values for daily energy, willpower, sleep, presence, physical activity, creativity, eating, and perceived alignment with the community, work, and personal purposes – in the app within 24 hours of receiving the push notification
6	Goldstein, S. P., Zhang, F., Klasnja, P., Hoover, A., Wing, R. R., & Thomas, J. G. (2021). Optimizing a Just-in-Time Adaptive Intervention to Improve Dietary Adherence in Behavioral Obesity Treatment: Protocol for a Microrandomized Trial. JMIR Res Protoc, 10(12), e33568. https://doi.org/10.2196/33568	Primary	Trial Protocol	159	Overweight or obese participant with a diagnosis or hypertension, hypercholesterolemia, and type-2 diabetes	To optimise a smartphone-based just-in-time intervention for dietary lapses by evaluating the efficacy of four different theory-driven interventions at preventing lapses and the contexts that influence the intervention effectiveness	Whether the participant experienced a dietary lapse (any "eating or drinking likely to cause weight gain and/or put weight loss/maintenance at risk") since the last survey, what kind of lapse, and at what time	Eating characteristics determined through wrist-worn sensors: 1. Number of eating episodes 2. Average duration of eating episodes 3. Total duration of eating 4. Average bites taken during each episode 5. Total bites taken 6. Average rate of eating	Microrandomised to receive one of six intervention options: (1) no intervention, (2) generic risk alerts, (3) enhanced intervention option, (4) self-efficacy intervention option, (5) autonomous motivation intervention option, or (6) self-regulation intervention option	Participants will be tasked to complete 6 EMAs per day – EMAs assess behavioural, psychological, and environmental triggers for dietary lapses. After each EMA, participants are microrandomised if they are determined by an algorithm (that uses said EMA data) to be at risk of a dietary lapse in the following 2.5 hours; participants are microrandomised to approximately 1 to 2 times per day on averag…	6 months	A just-in-time intervention that proactively monitors dietary lapse risk and provides support (via theoretically informed intervention activities) to prevent dietary lapses in an adaptive manner and in exact moments of need. The four intervention options are based on the Information-Motivation-Strategy (IMS) model.	App	Y	Percentage of interventions accessed Percentage of EMA surveys completed Percentage of interventions with recorded participant responses	N				Percentage of interventions accessed Percentage of EMA surveys completed Percentage of interventions with recorded participant responses
7	Hoel, S., Victory, A., Sagorac Gruichich, T., Stowe, Z. N., McInnis, M. G., Cochran, A., & Thomas, E. B. K. (2022). A Mixed-Methods Analysis of Mobile ACT Responses From Two Cohorts. Front Digit Health, 4, 869143. https://doi.org/10.3389/fdgth.2022.869143	Secondary	Published	48	n = 25; first-generation college students n = 24; individuals diagnosed with bipolar disorder	To investigate engagement with an Acceptance and Commitment Therapy (ACT) based mental health app in two diagnostically and demographically distinct samples	Metrics of engagement: 1. Submitted response 2. Non-blank response 3. Identification of function of behaviours 4. Process alignment 5. Word count 6. Qualitative content		Microrandomised to receive or not to receive an intervention prompt. If randomised to receive an intervention prompt, will be futher micro-randomised to receive one of 84 possible ACT-based intervention prompts with replacement (in other words, participants could receive the same message more than once)	Up to twice a day (once in the morning and once in the evening), if participant completes an in-app assessment (questions about current mood and behaviour)	6 weeks (as stated in protocol; Kroska et al., 2020)	Acceptance and commitment based smartphone intervention for transdiagnostic populations; intevention prompts were based on the three core principles of ACT: 1. Openness to internal experiences 2. Engagement with values 3. Awareness of internal experiences	App	Y	Proportion of submitted and non-blank logs Word count of logs Identification of function of behaviours: whether particpants identified their behaviours to be values-based or avoidant in their behavioural responses Process alignment: proportion of participant responses that were coded by researchers to be process-aligned responses (i.e. whether content of participant's intervention response is all…	N				Proportion of submitted and non-blank logs		Word count of logs Identification of function of behaviours: whether particpants identified their behaviours to be values-based or avoidant in their behavioural responses Process alignment: proportion of participant responses that were coded by researchers to be process-aligned responses (i.e. whether content of participant's intervention response is alligned with the underlying ACT process that …
8	Klasnja, P., Rosenberg, D. E., Zhou, J., Anau, J., Gupta, A., & Arterburn, D. E. (2021). A quality-improvement optimization pilot of BariFit, a mobile health intervention to promote physical activity after bariatric surgery [Specialized Interventions 3350]. Translational Behavioral Medicine, 11(2), 530-539. https://doi.org/https://dx.doi.org/10.1093/tbm/ibaa040	Primary	Published	45	Severely obese patients who underwent bariatric surgery	Study on the whole was designed to optimise a mHealth intervention to promote post bariatric surgery physical acitvity The microrandomised trial was designed to examine the potential of actionable suggestions delievered via SMS	Fitbit step count in the 30 minutes after every activity suggestion microrandommisation (primary outcome measure for the MRT component of the study)		Microrandomised to receive: (1) no suggestion, (2) walking suggestion, or (3) anti-sedentary suggestion	Five times daily	16 weeks	A SMS-based intervention to promote physical activity in post-bariatric surgery patients via two intervention components: adaptive daily step goals and SMS-delivered activity suggestions	SMS	Y	Adherence to wearing the FitBit: number of days with at least 500 steps in the first and last two weeks of the study Adherence to weigh-ins: number of days with a weight measurement logged in the first and last two weeks of the study Adherence to diet logging: number of days with any calories logged in the first and last two weeks of the study	N				Adherence to weigh-ins: number of days with a weight measurement logged in the first and last two weeks of the study Adherence to diet logging: number of days with any calories logged in the first and last two weeks of the study	Adherence to wearing the FitBit: number of days with at least 500 steps in the first and last two weeks of the study
9	Klasnja, P., Smith, S., Seewald, N. J., Lee, A., Hall, K., Luers, B., Hekler, E. B., & Murphy, S. A. (2019). Efficacy of contextually tailored suggestions for physical activity: A micro-randomized optimization trial of HeartSteps [Promotion & Maintenance of Health & Wellness 3365]. Annals of Behavioral Medicine, 53(6), 573-582. https://doi.org/https://dx.doi.org/10.1093/abm/kay067 (Behavioral Med…	Primary	Published	37	Healthy sedentary adults interested in increasing their walking	To evaluate the efficacy of HeartSteps' activity suggestions to optimise the intervention	Step count in the 30 minutes after randomisation of activity suggestion delivery		Microrandomised to receive: (1) no suggestion, (2) walking suggestion, or (3) anti-sedentary suggestion	5 times daily (during morning commute, lunchtime, midafternoon, evening commute, after dinner), if deemed to be available for treatment	6 weeks	An app-based just-in-time intervention designed to help individuals increase their physical activity by engaging in regular bouts of activity throughout the day through push (activity suggestions) and pull (graph of daily steps and a list of previously received activity suggestions) intervention components.	App	Y	Adherence to study equipment was monitored server side: time since activity tracker data last received and time since last interaction with the intervention application	N					Adherence to study equipment was monitored server side: time since activity tracker data last received and time since last interaction with the intervention application
10	Kramer, J. N., Künzler, F., Mishra, V., Smith, S. N., Kotz, D., Scholz, U., Fleisch, E., & Kowatsch, T. (2020). Which Components of a Smartphone Walking App Help Users to Reach Personalized Step Goals? Results From an Optimization Trial. Ann Behav Med, 54(7), 518-528. https://doi.org/10.1093/abm/kaaa002	Primary	Published	274	Insurees of a health insurance company in Switzerland	To evaluate the intervention components (incentives, planning, and self-monitoring prompts) of an app-based chatbot intervention to promote walking	Proportion of days that daily step goals were achieved	Steps per day	Planning intervention component: randomised to receive one of nine sequences of the intervention schedule. Sequence determined the order of planning (action-planning intervention, coping-planning intervention) and control conditions (no planning intervention) administered during the study; in essence, participants were microrandomised to receive: (1) action-planning, (2) coping-planning, or (3) n…	Note that randomisation was conducted for all study weeks at the beginning of the study. Regardless, the frequency of microrandomisation is: Planning intervention: every Sunday Self-monitoring intervention: once daily, every Monday to Saturday	6 weeks	An app-based intervention designed to support physical activity behaviour change by promoting walking via a dashboard of steps per day/weekly overviews and a chatbot interface	App	Y	Whether participants responded to the first message of the chatbot in an intervention-related conversation	N				Whether participants responded to the first message of the chatbot in an intervention-related conversation
11	Latham, M. D. (2021). A micro-randomized trial to improve college students' wake time regularity [Health & Mental Health Treatment & Prevention 3300]. Dissertation Abstracts International: Section B: The Sciences and Engineering, 82(3-B), No-Specified. http://ovidsp.ovid.com/ovidweb.cgi?T=JS&PAGE=reference&D=psyc18&NEWS=N&AN=2020-79976-228 (Dissertation Abstracts International)	Primary	Dissertation	34	College students	To test the use of the micro-randomised trial design for a sleep intervention, to assess the acceptability and feasibility of this intervention, and to assess the effectiveness of reminders on wake time regularity	1. Time participants take to complete study components 2. How often participants indicate following the instructions of a “nudge” (reminder) 3. The objective level of retention 4. Participants’ responses to a study satisfaction questionnaire 5. Use of wake up techniques 6. Daily wake time regularity		Microrandomised to receive or not to recieve a nudge prompt. If randomised to receive a nudge prompt that day, will be further microrandomised to recieve one of two prompts ("Make sure to set your alarm for your normal wakeup time" or "Remember to use your wake up routine tomorrow morning") half an hour after their reported average wake up time Participants randomised to recieve a nudge prompt ha…	Once daily	4 weeks	A sleep intervention designed to intervene on the regularity of college students' wake times via an online psychoeducation module and delivering reminders/nudges to their smartphones to encourage sleep/wake regularity	App	Y	Participants asked how likely they were to complete intervention Percentage of sleep diaries completed Self-reported adherence to intervention prompt's suggestion	N		*Not included in scoping review's categorisation; psychoeducation components was adminsitered before MRT	Self-reported adherence to intervention prompt's suggestion Participants asked how likely they were to complete intervention	Percentage of sleep diaries completed
12	Militello, L., Sobolev, M., Okeke, F., Adler, D. A., & Nahum-Shani, I. (2022). Digital Prompts to Increase Engagement With the Headspace App and for Stress Regulation Among Parents: Feasibility Study. JMIR Form Res, 6(3), e30606. https://doi.org/10.2196/30606	Primary	Published	10	Parents with children aged up to 18 years	To determine the feasibility and acceptibility of digital prompts designed to engage parents in real-time brief mindfulness activities, guided by a commercially available mindfulness app	Feasibility and acceptability were assessed via: 1. Participant enrollment and retention rates 2. Satisfaction and acceptability ratings (a benchmark of ≥90%), 3. Estimates of use 4. Self-reported engagement with mindfulness exercises (via EMA) 5. Objective engagement with the app (i.e. passively collected app usage, patterns, and trends over time) 6. Reactions to the intervention 7. Factors affe…		Microrandomised to receive or not to receive a prompt (picked at randomed from a library of prompts developed for the study) recommending the practice of mindfulness	Once daily, at a participant-prespecified 3 hour window during the day	30 days	Digital prompts to encourage use of application that guides users to carry out brief mindfulness activities	App	Y	Opening the application Self-reported engagement with mindfulness exercises in the 24 hours following randomisation via ecological momentary assessment (asking whether particpants had performed a mindfulness activity)	N		*Not included in scoping review's categorisation; participant retention conceptualised as a distinct from engagement	Self-reported engagement with mindfulness exercises in the 24 hours following randomisation via ecological momentary assessment (asking whether particpants had performed a mindfulness activity)	Opening the application
13	Nahum-Shani, I., Potter, L. N., Lam, C. Y., Yap, J., Moreno, A., Stoffel, R., Wu, Z., Wan, N., Dempsey, W., Kumar, S., Ertin, E., Murphy, S. A., Rehg, J. M., & Wetter, D. W. (2021). The mobile assistance for regulating smoking (MARS) micro-randomized trial design protocol [Article]. Contemporary Clinical Trials, 110. https://doi.org/10.1016/j.cct.2021.106513	Primary	Trial Protocol	112	Smokers attempting to quit	To investigate whether, what type of, and under what conditions do prompts to engage in self-regulatory strategies increase engagement in self-regulatory strategies	Engagement - whether participant engaged or did not engage in self-regulatory strategies after each time point at which an engagement prompt may or may not be sent		Microrandomised to receive or not to receive a prompt. If randomised to receive a prompt, will be further microrandomised to recieve a prompt recommending low effort self-regulatory strategies, or prompt a recommending more effortful self-regulatory strategies	Six times per day	10 days	Smoking cessation application that implements cognitive and behavioural strategies to reduce vulnerability to smoking lapse	App	Y	Whether participants engaged in self-regulatory activities in the past hour following randomisation to receive or not to receive engagement prompts - participants asked if they used the tip or activity provided in the prompt they last received / any tip or activity provided by the app in the past / any tip or activity not included in the app	Y	1. Causal effect of providing a prompt to engage in self-regulation strategies (versus no prompt) 2. Causal effect of delivering a prompt to engage in low effort versus effortful strategies 3. Moderation of causal effect by covariates representing vulnerability and receptivity (authors did not specify exact variables that will be used): Dynamic (EMA data and sensor data) 1. Emotion items: angry, …		Whether participants engaged in self-regulatory activities in the past hour following randomisation to receive or not to receive engagement prompts - participants asked if they used the tip or activity provided in the prompt they last received / any tip or activity provided by the app in the past / any tip or activity not included in the app
14	Nordby, E. S., Gjestad, R., Kenter, R. M. F., Guribye, F., Mukhiya, S. K., Lundervold, A. J., & Nordgreen, T. (2022). The Effect of SMS Reminders on Adherence in a Self-Guided Internet-Delivered Intervention for Adults With ADHD. Frontiers in Digital Health, 4, 821031. https://doi.org/10.3389/fdgth.2022.821031	Primary	Published	109	Adults with self-reported ADHD diagnoses	To examine if SMS reminders improve adherence in self-guided Internet-delivered interventions for adults with ADHD	Adherence outcomes: 1. Number of treatment modules completed (completed if participant read through all pages of the module) and if participant completed module within 1 week after the module released 2. Number of and time of logins to the intervention portal 3. Minutes spent online in the intervention (in total and per module) 4. Self-reported frequency practicing coping strategies presented in …		Microrandomised to receive or not receive one extra SMS reminder to complete the assigned weekly treatment module	Once weekly, if participant did not complete the assigned treatment module within 48 hours of receiving the initial SMS containing the link to the intervention portal	7 weeks	Self-guided internet delivered intervention for adults with ADHD, applying principles from Cognitive Behavioural Therapy, Goal Mangagement Training, and Dialectic Behaviour Therapy	SMS	Y	Number of treatment modules completed (completed if participant read through all pages of the module) and if participant completed module within 1 week after the module released Number of logins to the intervention portal Minutes spent online in the intervention (in total and per module) Also, defined treatment completers as participants who completed at least five out of the seven treatment modu…	Y	Effect of sending the extra SMS reminder to complete the assigned weekly treatment module		Self-reported frequency (how many days a week) practicing coping strategies presented in the intervention	Number of treatment modules completed (completed if participant read through all pages of the module) and if participant completed module within 1 week after the module released Number of logins to the intervention portal Minutes spent online in the intervention (in total and per module) Also, defined treatment completers as participants who completed at least five out of the seven treatment modu…
15	Jeganathan, V. S., Golbus, J. R., Gupta, K., Luff, E., Dempsey, W., Boyden, T., Rubenfire, M., Mukherjee, B., Klasnja, P., Kheterpal, S., & Nallamothu, B. K. (2022). Virtual AppLication-supported Environment To INcrease Exercise (VALENTINE) during cardiac rehabilitation study: Rationale and design. American Heart Journal, 248, 53–62. https://doi.org/10.1016/j.ahj.2022.02.012	Primary	Trial Protocol	220	Low to moderate-risk patients enrolled in cardiac rehabilitation	To evaluate an mHealth intervention to supplement cardiac rehabilitation for low to moderate risk cardiac patients	Overall outcome of interest (RCT): change in six minute walk distance between baseline and six months Proximal outcome of interest (MRT) for activity notifications: average step count within 60 minutes of a notification	Overall outcome of interest (RCT): Change in average daily step count Proximal outcome of interest (MRT) for exercise planning notifications: minutes in target heart rate zone the day after an exercise notification	Embedded within a conventional RCT. If part of the treatment group, microrandomised to receive or not to receive a tailored activity notifcation If part of the treatment group, also microrandomised to receive or not to receive a tailored exercise planning notification	Activity notifcation: four times daily (morning, lunchtime, midafternoon, evening) Exercise planning notification: once daily (every evening)	6 months	Smartphone-based intervention designed to increase functional capacity in patients enrolled in cardiac rehabilitation by delivering tailored notifcations (designed using behavioural health theories such as goal setting and implementation intentions) to patients' phones and smartwatches to encourage physical activity and exercise Tailored notifications were supplimented with a mobile application f…	Smartwatch and App	Y	Nonadherence with recommendations for watch wear time			* Not clear what these study tasks refer to. Likely refers to completton of baseline questionnaires and baseline 6-minute walk test. Due to the ambiguity, this was not categorised in our results.			Nonadherence with recommendations for watch wear time
17	Spruijt-Metz, D., Marlin, B. M., Pavel, M., Rivera, D. E., Hekler, E., De La Torre, S., El Mistiri, M., Golaszweski, N. M., Li, C., De Braganca, R. B., Tung, K., Kha, R., & Klasnja, P. (2022). Advancing Behavioral Intervention and Theory Development for Mobile Health: The Heart Steps II Protocol [Article]. International Journal of Environmental Research and Public Health, 19(4). https://doi.org/1…	Primary	Trial Protocol	96	Sedentary, overweight, but otherwise healthy adults	To test an intervention and advance health behaviour theory development and intervention development with data from said intervention	1. Motivational messages: daily step count 2. Walking suggestions: 30-min step count following decision time 3. Anti-sedentary suggestions: time to sedentary behaviour disruption		MRT was designed to test the effect of the push intervention components: Motivational messages: microrandomised to receive or not to receive a motivational message. If randomised to receive a motivational message, participants are further randomised to receive one of four different framings of motivational messages: (1) prevention framing with focus on being active, (2) promotion framing with the…	Motivational message: Once daily, in the morning at 6am Walking suggestions: Five times a day (morning, mid-day, mid-afternoon, late-afternoon, and evening) Anti-sedentary suggestions: whenever participant is wearing the FitBit tracker and had fewer than 150 steps in the past 40 minutes	12 months	A just-in-time interevention comprising of pull (such as the app dashboard and an activity log) and push intervention components (motivational messages, walking suggestions, and anti-sedentary suggestions) to improve physical activity and reduce sedentary behaviour	App	Y	Time since FitBit Data last recorded Time since last interaction with the intervention application Time since FitBit last worn Whether participant completed their daily morning survey Whether participant completed their assigned EMAs	N				Time since last interaction with the intervention application Whether participant completed their daily morning survey Whether participant completed their assigned EMAs	Time since FitBit Data last recorded Time since FitBit last worn
18	Valle, C. G., Nezami, B. T., & Tate, D. F. (2020). Designing in-app messages to nudge behavior change: Lessons learned from a weight management app for young adults [Promotion & Maintenance of Health & Wellness 3365]. Organizational Behavior and Human Decision Processes, 161(Suppl), 95-101. https://doi.org/https://dx.doi.org/10.1016/j.obhdp.2020.10.004 (Organizational Behavior & Human Performance)	Primary	Published	52	Young adults with a BMI of 25-40, who had fewer than 150 min per week of moderate-to-vigourous physical activity	To characterise engagement with in-app messages designed to promote weight management behaviours	Proportion of intervention messages viewed before the end of the day		1. Microrandomised to receive messages focused on one of three behavioural categories: (1) weighing, (2) physical activity, or (3) red foods at each of the four timepoints (early morning, late morning, afternoon, evening) 2. Once the behavioural focus at each time point was determined (see above), participants were further microrandomised to have the message delivered or not delivered	Once daily	12 weeks	Daily messages aimed at promoting daily weight management behaviours via self-monitoring and achieving goals related to weight, physical activity, and "red foods"	App	Y	Proportion of intervention messages viewed before the end of the day	Y	1. Lapses in self-monitoring (Weight: number of days between consecutive weight measurements; Activity: number of consecutive days that activity tracker was not worn; Red foods: number of consecutive days without complete "red food" tracking) 2. Lapses in behavioural goal attainment (Activity: number of consecutive days that the participant did not meet their activity minutes goal; Red foods: num…			Proportion of intervention messages viewed before the end of the day
19	Wang, J., Fang, Y., Frank, E., Walton, M. A., Burmeister, M., Tewari, A., Dempsey, W., NeCamp, T., Sen, S., & Wu, Z. (2022). Effectiveness of gamified team competition in the context of mHealth intervention for medical interns: a micro-randomized trial. In.	Primary	Preprint	1797	First-year medical residents	To evaluate the effect of smartphone-based gamified team competition intervention on daily step count and sleep duration	1. Weekly average daily step count 2. Weekly average daily sleep minutes	Weekly average daily participation rates of step count and sleep minutes	1. Microrandomised to the competition arm or the no competition arm of the intervention 2. If participants were randomised to the competition arm, their team's opponent team was also microrandomised: (1) opponent team assigned regardless of institution and specialty, (2) opponent team assigned from same institution, or (3) opponent team assigned from same specialty 3. Each pair of opponent teams …	Once weekly	12 weeks	A weekly gamified team-based competition intervention to improve individual physical activity and sleep	App	Y	Weekly average daily participation rates of step count and sleep minutes: the proportion of days that participants in the team provided daily step/sleep minutes within a week	Y	Causal effect of being in a competition week (versus not being in a competition week)				Weekly average daily participation rates of step count and sleep minutes: the proportion of days that participants in the team provided daily step/sleep minutes within a week
20	Dowling, N. A., Merkouris, S. S., Youssef, G. J., Lubman, D. I., Bagot, K. L., Hawker, C. O., Portogallo, H. J., Thomas, A. C., & Rodda, S. N. (2022). A Gambling Just-In-Time Adaptive Intervention (GamblingLess: In-The-Moment): Protocol for a Microrandomized Trial. JMIR Res Protoc, 11(8), e38958. https://doi.org/10.2196/38958	Primary	Trial Protocol	200	Individuals who want to quit or gamble less	To develop and evaluate a theoretically informed and evidence-based just-in-time intervention for people who want to reduce their gambling	Reduced probablity of subsequent gambling episode (measured at subsequent EMA)	Improvements in subsequent craving intensity, self-efficacy, and positive outcome expectancies (measured at subsequent EMA)	Microrandomised to receive one tailored intervention (either curbing craving, tackling triggers, or exploring expectation; interventions available for randomisation depends on eligibility) or to not receive an intervention	Thrice daily (morning, afternoon, and evening), if available and deemed to be eligible for treatment (based on their responses to EMA items assessing the tailoring variables; must be eligible for at least two interventions)	28 days	A just-in-time intervention designed to reduce gambling through tailored interventions informed by the relapse prevention model -- intervention options were designed to target the cognitive processes that mark a state of cognitive vulnerability (cravings, low self-efficacy, and positive outcome expectancies) for the occurrence of a gambling episode	App	Y	App usage and engagement indices: download information, onboarding information, app use information (eg, EMA compliance, intervention eligibility, intervention compliance, participant retention, and intervention activities selected*)	N		* Not clear what these intervention activities refer to and how this would be operationalised. Due to the ambiguity, this was not categorised in our results.		App usage and engagement indices: download information, onboarding information, app use information (eg, EMA compliance, intervention eligibility, intervention compliance, participant retention, and intervention activities selected*)
21	Rodda, S. N., Bagot, K. L., Merkouris, S. S., Youssef, G., Lubman, D. I., Thomas, A. C., & Dowling, N. A. (2022). Smartphone App Delivery of a Just-In-Time Adaptive Intervention for Adult Gamblers (Gambling Habit Hacker): Protocol for a Microrandomized Trial. JMIR Res Protoc, 11(7), e38919. https://doi.org/10.2196/38919	Primary	Trial Protocol	200	Individuals who require support to adhere to their gambling limits	To determine the effect of action and coping planning interventions versus no intervention on the goal of subsequently adhereing to gambling expenditure limits	Adherence to gambling expenditure limits	Strength of intention to adherence to gambling goals, goal self-efficacy, and urge self-efficacy	Microrandomised to receive specific strategies with facilitated action and coping plainning or to not receive an intervention	Thrice daily (morning, afternoon, and evening), if available and deemed to be eligible for treatement (based on their responses to EMA items assessing strength of intention, goal self-efficacy, urge self-efficacy, and whether participant is in a high-risk situation)	28 days	A just-in-time intervention to deliver in the moment support for adhereing to gambling expenditure limits -- interevention is guided by the Health Action Process Approach (HAPA) and self-determination theory	App	Y	App usage and engagement indices: download information, onboarding information, app use information (eg, EMA compliance, intervention eligibility, participant retention, and intervention activities completed*), and other evaluation information*	N		* Authors were not clear about what this refers to and how this would be operationalised. Due to the ambiguity, this was not categorised in our results.		App usage and engagement indices: download information, onboarding information, app use information (eg, EMA compliance, intervention eligibility, participant retention, and intervention activities completed*), and other evaluation information*
22	Yang, M. J., Sutton, S. K., Hernandez, L. M., Jones, S. R., Wetter, D. W., Kumar, S., & Vinci, C. (2022). A Just-In-Time Adaptive intervention (JITAI) for smoking cessation: Feasibility and acceptability findings. Addict Behav, 136, 107467. https://doi.org/10.1016/j.addbeh.2022.107467	Primary	Published	38	Daily smokers interested in quitting	To investigate the feasibility and acceptibility of a multi-component just-in-time intervention for smoking cessation	Feasibility outcomes: (1) participant retention rate of study (attendance at in-person visits), (2) adherence to wearing of sensors, completion of strategies and ecological momentary assessments, nicotine patch use, and (3) scores on the System Usability scale to measure ease of technology use Acceptibility outcomes: (1) scores on the Client Satisfaction Questionnaire, (2) ratings of and feedback…		Microrandomised to receive or not to receive a message when available. If randomised to receive a message, further microrandomised to receive one of two message categories: (1) receive a mindfulness strategy or (2) receive a motivational message (randomisation protocol retrieved from Hernandez et al., 2021)	Up to 2 messages (micro-randomisations) per two-hour block and up to 12 messages (micro-randomisations per day (6 blocks a day) Up to 4 randomisations can occur per block in a 1:1 manner: participants are randomised to receive or not to receive a message when available + when detected to have (1) low negative affect at the start of the block, (2) high negative affect as soon as it is detected, (3…	14 days	Mindfulness-based ecological momentary intervention to reduce smoking	App	Y	Number of days study's sensors were worn Percentage of EMAs completed Percentage of prompted strategies completed	N		*Not included in scoping review's categorisation; participant retention conceptualised as a distinct from engagement		Percentage of prompted strategies completed Percentage of EMAs completed	Number of days study's sensors were worn

## Sheet: facets
study_id	Reference	Primary / Secondary Analyses of MRT Data	Published / Trial Protocol / Preprint / Dissertation	N or Planned N (for trial protocols) for the MRT	Sample description	Purpose of study	Primary outcome	Secondary outcome	Design of the MRT	Frequency of micro-randomisation	Duration of MRT	mHealth intervention component description	Mode of mHealth intervention delivery (via SMS, application, or...)	Will engagement be assessed? / Was engagement assessed?	How was engagement measured (operationalised)?	Determinants of engagement assessed?	What determinants of engagement were assessed?	Notes	Physical (actual performance of an activity or task)	Affective (positive, affective reactions to a task or activity)	Cognitive (selective attention and processing of information related to a task or activity)
1	Aguilera, A., Hernandez-Ramos, R., Haro-Ramos, A. Y., Boone, C. E., Luo, T. C., Xu, J., Chakraborty, B., Karr, C., Darrow, S., & Figueroa, C. A. (2021, Nov 1). A Text Messaging Intervention (StayWell at Home) to Counteract Depression and Anxiety During COVID-19 Social Distancing: Pre-Post Study. JMIR Ment Health, 8(11), e25298. https://doi.org/10.2196/25298	Primary	Published	193	Spanish and English speaking US adults aged 18 and above	To assess the effects of the StayWell intervention on symptoms of depression and anxiety in US adults during the COVID-19 pandemic	Changes in depression and anxiety symptom scores	Engagement – response rates to daily mood rating text messages	Microrandomised using a full-factorial design with two factors: messages (2 categories; behavioural activation or skill-based) and time frame when message was sent (3 categories; 9AM-12PM, 12PM-3PM, 3PM-6PM)	Once daily	60 days	Daily text messaging intervention to reduce anxiety and depression, with messages that were based on the two core components of cognitive behavioural therapy (behavioural activation and cognitive restructuring)	SMS	Y	Whether participants opted out of text messaging Response rates to daily mood rating text messages	N			Whether participants opted out of text messaging Response rates to daily mood rating text messages
2	Battalio, S. L., Conroy, D. E., Dempsey, W., Liao, P., Menictas, M., Murphy, S., Nahum-Shani, I., Qian, T., Kumar, S., & Spring, B. (2021). Sense2Stop: A micro-randomized trial using wearable sensors to optimize a just-in-time-adaptive stress management intervention for smoking relapse prevention [Article]. Contemporary Clinical Trials, 109. https://doi.org/10.1016/j.cct.2021.106534	Primary	Trial Protocol	75	Adult smokers who express the willingness to quit	To inform the development of a decision rule for a smoking cessation JITAI: whether the intervention prompt for the smoking intervention should be delivered when the participant is under a state of stress or a state of no stress	Probability of that a stress event was experienced over the 120 min after each micro-randomisation, trichotomised by the authors' algorithm ("Probably Stressed", "Probably Not Stress", "Physically Active")	Probability of smoking episode	Microrandomised to receive an intervention prompt (to open one of three randomly determined stress management smartphone apps) or to not receive an intervention prompt.	Every minute, if available, if determined to be in the middle of a "probable stressed" or "probably not stress" episode, and if participant is deemed to not be overburdened	10 days	A just-in-time intervention to aid smoking cessation by delivering interventions prompts when states of stress/no stress are determined by a suite of sensors and algorithms	App	Y	If study sensors worn for >70% of 4 hour period during EMA or of each 16 hour day If EMAs responded to throughly and in a timely fashion If end-of-day logs for cigarette smoking completed	N		*Not included in scoping review's categorisation; study visits were before MRT was conducted	If study sensors worn for >70% of 4 hour period during EMA or of each 16 hour day If EMAs responded to throughly and in a timely fashion If end-of-day logs for cigarette smoking completed
3	Bell, L., Garnett, C., Qian, T., Perski, O., Potts, H. W. W., & Williamson, E. (2020, Aug 7). Notifications to Improve Engagement With an Alcohol Reduction App: Protocol for a Micro-Randomized Trial. JMIR Res Protoc, 9(8), e18690. https://doi.org/10.2196/18690	Primary	Trial Protocol	1200	Persons aged 18 and above who downloaded the freely available intervention application, self-reported excessive alcohol consumption, and reported an interest in drinking less alcohol	To assess the effect of a new push notification message bank/strategy on participant engagement with the Drink Less application during the first 30 days following download of the application	Engagement – dichotomous outcome; whether the participant opens the app in the hour following the micro-randomisation at 8pm daily	1. Whether the participant creates an entry in their drink calendar (recording a drink or a drink-free day) in the hour following micro-randomisation at 8pm daily 2. Time spent on the app (in seconds) in the hour following micro-randomisation at 8pm daily	Microrandomised to receive one of three options: (1) no notification, (2) standard message, or (3) a random message from the new message bank	Once daily at 8pm	30 days	Behaviour change application designed to help adults reduce hazardous and harmful alcohol consumption; consists of seven modules based on behaviour change theory and evidence	App	Y	Whether participants open the app in the hour following the micro-randomisation at 8pm daily - Y/N	Y	1. Causal effect of sending push notifications (original message and/or new message bank) on engagement 2. Moderation of causal effect by variable "day in study" Control variables: 1. Age 2. Gender 3. Employment type, 4. Baseline Alcohol Use Disorders Identification Test (AUDIT) score 5. Number of days since download 6. If the user opened the app before 8 pm 7. If the user opened the app the day …		Whether participants open the app in the hour following the micro-randomisation at 8pm daily - Y/N
4	Bidargaddi, N., Almirall, D., Murphy, S., Nahum-Shani, I., Kovalcik, M., Pituch, T., Maaieh, H., & Strecher, V. (2018, Nov 29). To Prompt or Not to Prompt? A Microrandomized Trial of Time-Varying Push Notifications to Increase Proximal Engagement With a Mobile Health App. JMIR Mhealth Uhealth, 6(11), e10123. https://doi.org/10.2196/10123	Primary	Published	1255	Users of a commercial workplace wellbeing intervention product	To assess the effects of push notifications containinng contextually tailored health messages on proximal engagement with the JOOL mHealth application	Engagement – dichotomous outcome; whether the participant completes the self-monitoring intervention activity in the app within 24 hours of receiving the push notification		Microrandomised to be considered or not be considered for push notification randomisation. If considered for push notification, further microrandomised to receive or not to receive a push notifcation containing a contextually tailored health message	Once daily; If particpant is available and no previous decision points (6 time points; 830AM, 1230PM, 530PM, 630PM, 730PM, 830PM) for the day have been randomised to be considered for push notification randomisation	89 days	Behavioural intervention to help users find purpose in life and develop energy and willpower needed to live in accordance with their purpose every day via self-monitoring and feedback strategies	App	Y	Whether participants performed the self-monitoring intervention activity – recording on a scale of 0 (worse) to 100 (best) values for daily energy, willpower, sleep, presence, physical activity, creativity, eating, and perceived alignment with the community, work, and personal purposes – in the app within 24 hours of receiving the push notification	Y	1. Causal effect of sending a contextually tailored notification versus not sending a push notification 2. Moderation of causal effect by number of weeks in study 3. Moderation of causal effect by the day of the week (if the notification was sent on a weekend or a weekday) Control variables: 1. Week in study and "which day" were included as control variables when their moderating effect was not o…		Whether participants performed the self-monitoring intervention activity – recording on a scale of 0 (worse) to 100 (best) values for daily energy, willpower, sleep, presence, physical activity, creativity, eating, and perceived alignment with the community, work, and personal purposes – in the app within 24 hours of receiving the push notification
6	Goldstein, S. P., Zhang, F., Klasnja, P., Hoover, A., Wing, R. R., & Thomas, J. G. (2021). Optimizing a Just-in-Time Adaptive Intervention to Improve Dietary Adherence in Behavioral Obesity Treatment: Protocol for a Microrandomized Trial. JMIR Res Protoc, 10(12), e33568. https://doi.org/10.2196/33568	Primary	Trial Protocol	159	Overweight or obese participant with a diagnosis or hypertension, hypercholesterolemia, and type-2 diabetes	To optimise a smartphone-based just-in-time intervention for dietary lapses by evaluating the efficacy of four different theory-driven interventions at preventing lapses and the contexts that influence the intervention effectiveness	Whether the participant experienced a dietary lapse (any "eating or drinking likely to cause weight gain and/or put weight loss/maintenance at risk") since the last survey, what kind of lapse, and at what time	Eating characteristics determined through wrist-worn sensors: 1. Number of eating episodes 2. Average duration of eating episodes 3. Total duration of eating 4. Average bites taken during each episode 5. Total bites taken 6. Average rate of eating	Microrandomised to receive one of six intervention options: (1) no intervention, (2) generic risk alerts, (3) enhanced intervention option, (4) self-efficacy intervention option, (5) autonomous motivation intervention option, or (6) self-regulation intervention option	Participants will be tasked to complete 6 EMAs per day – EMAs assess behavioural, psychological, and environmental triggers for dietary lapses. After each EMA, participants are microrandomised if they are determined by an algorithm (that uses said EMA data) to be at risk of a dietary lapse in the following 2.5 hours; participants are microrandomised to approximately 1 to 2 times per day on averag…	6 months	A just-in-time intervention that proactively monitors dietary lapse risk and provides support (via theoretically informed intervention activities) to prevent dietary lapses in an adaptive manner and in exact moments of need. The four intervention options are based on the Information-Motivation-Strategy (IMS) model.	App	Y	Percentage of interventions accessed Percentage of EMA surveys completed Percentage of interventions with recorded participant responses	N			Percentage of interventions accessed Percentage of EMA surveys completed Percentage of interventions with recorded participant responses
7	Hoel, S., Victory, A., Sagorac Gruichich, T., Stowe, Z. N., McInnis, M. G., Cochran, A., & Thomas, E. B. K. (2022). A Mixed-Methods Analysis of Mobile ACT Responses From Two Cohorts. Front Digit Health, 4, 869143. https://doi.org/10.3389/fdgth.2022.869143	Secondary	Published	48	n = 25; first-generation college students n = 24; individuals diagnosed with bipolar disorder	To investigate engagement with an Acceptance and Commitment Therapy (ACT) based mental health app in two diagnostically and demographically distinct samples	Metrics of engagement: 1. Submitted response 2. Non-blank response 3. Identification of function of behaviours 4. Process alignment 5. Word count 6. Qualitative content		Microrandomised to receive or not to receive an intervention prompt. If randomised to receive an intervention prompt, will be futher micro-randomised to receive one of 84 possible ACT-based intervention prompts with replacement (in other words, participants could receive the same message more than once)	Up to twice a day (once in the morning and once in the evening), if participant completes an in-app assessment (questions about current mood and behaviour)	6 weeks (as stated in protocol; Kroska et al., 2020)	Acceptance and commitment based smartphone intervention for transdiagnostic populations; intevention prompts were based on the three core principles of ACT: 1. Openness to internal experiences 2. Engagement with values 3. Awareness of internal experiences	App	Y	Proportion of submitted and non-blank logs Word count of logs Identification of function of behaviours: whether particpants identified their behaviours to be values-based or avoidant in their behavioural responses Process alignment: proportion of participant responses that were coded by researchers to be process-aligned responses (i.e. whether content of participant's intervention response is all…	N			Proportion of submitted and non-blank logs Word count of logs		Identification of function of behaviours: whether particpants identified their behaviours to be values-based or avoidant in their behavioural responses Process alignment: proportion of participant responses that were coded by researchers to be process-aligned responses (i.e. whether content of participant's intervention response is alligned with the underlying ACT process that the received interv…
8	Klasnja, P., Rosenberg, D. E., Zhou, J., Anau, J., Gupta, A., & Arterburn, D. E. (2021). A quality-improvement optimization pilot of BariFit, a mobile health intervention to promote physical activity after bariatric surgery [Specialized Interventions 3350]. Translational Behavioral Medicine, 11(2), 530-539. https://doi.org/https://dx.doi.org/10.1093/tbm/ibaa040	Primary	Published	45	Severely obese patients who underwent bariatric surgery	Study on the whole was designed to optimise a mHealth intervention to promote post bariatric surgery physical acitvity The microrandomised trial was designed to examine the potential of actionable suggestions delievered via SMS	Fitbit step count in the 30 minutes after every activity suggestion microrandommisation (primary outcome measure for the MRT component of the study)		Microrandomised to receive: (1) no suggestion, (2) walking suggestion, or (3) anti-sedentary suggestion	Five times daily	16 weeks	A SMS-based intervention to promote physical activity in post-bariatric surgery patients via two intervention components: adaptive daily step goals and SMS-delivered activity suggestions	SMS	Y	Adherence to wearing the FitBit: number of days with at least 500 steps in the first and last two weeks of the study Adherence to weigh-ins: number of days with a weight measurement logged in the first and last two weeks of the study Adherence to diet logging: number of days with any calories logged in the first and last two weeks of the study	N			Adherence to wearing the FitBit: number of days with at least 500 steps in the first and last two weeks of the study Adherence to weigh-ins: number of days with a weight measurement logged in the first and last two weeks of the study Adherence to diet logging: number of days with any calories logged in the first and last two weeks of the study
9	Klasnja, P., Smith, S., Seewald, N. J., Lee, A., Hall, K., Luers, B., Hekler, E. B., & Murphy, S. A. (2019). Efficacy of contextually tailored suggestions for physical activity: A micro-randomized optimization trial of HeartSteps [Promotion & Maintenance of Health & Wellness 3365]. Annals of Behavioral Medicine, 53(6), 573-582. https://doi.org/https://dx.doi.org/10.1093/abm/kay067 (Behavioral Med…	Primary	Published	37	Healthy sedentary adults interested in increasing their walking	To evaluate the efficacy of HeartSteps' activity suggestions to optimise the intervention	Step count in the 30 minutes after randomisation of activity suggestion delivery		Microrandomised to receive: (1) no suggestion, (2) walking suggestion, or (3) anti-sedentary suggestion	5 times daily (during morning commute, lunchtime, midafternoon, evening commute, after dinner), if deemed to be available for treatment	6 weeks	An app-based just-in-time intervention designed to help individuals increase their physical activity by engaging in regular bouts of activity throughout the day through push (activity suggestions) and pull (graph of daily steps and a list of previously received activity suggestions) intervention components.	App	Y	Adherence to study equipment was monitored server side: time since activity tracker data last received and time since last interaction with the intervention application	N			Adherence to study equipment was monitored server side: time since activity tracker data last received and time since last interaction with the intervention application
10	Kramer, J. N., Künzler, F., Mishra, V., Smith, S. N., Kotz, D., Scholz, U., Fleisch, E., & Kowatsch, T. (2020). Which Components of a Smartphone Walking App Help Users to Reach Personalized Step Goals? Results From an Optimization Trial. Ann Behav Med, 54(7), 518-528. https://doi.org/10.1093/abm/kaaa002	Primary	Published	274	Insurees of a health insurance company in Switzerland	To evaluate the intervention components (incentives, planning, and self-monitoring prompts) of an app-based chatbot intervention to promote walking	Proportion of days that daily step goals were achieved	Steps per day	Planning intervention component: randomised to receive one of nine sequences of the intervention schedule. Sequence determined the order of planning (action-planning intervention, coping-planning intervention) and control conditions (no planning intervention) administered during the study; in essence, participants were microrandomised to receive: (1) action-planning, (2) coping-planning, or (3) n…	Note that randomisation was conducted for all study weeks at the beginning of the study. Regardless, the frequency of microrandomisation is: Planning intervention: every Sunday Self-monitoring intervention: once daily, every Monday to Saturday	6 weeks	An app-based intervention designed to support physical activity behaviour change by promoting walking via a dashboard of steps per day/weekly overviews and a chatbot interface	App	Y	Whether participants responded to the first message of the chatbot in an intervention-related conversation	N			Whether participants responded to the first message of the chatbot in an intervention-related conversation
11	Latham, M. D. (2021). A micro-randomized trial to improve college students' wake time regularity [Health & Mental Health Treatment & Prevention 3300]. Dissertation Abstracts International: Section B: The Sciences and Engineering, 82(3-B), No-Specified. http://ovidsp.ovid.com/ovidweb.cgi?T=JS&PAGE=reference&D=psyc18&NEWS=N&AN=2020-79976-228 (Dissertation Abstracts International)	Primary	Dissertation	34	College students	To test the use of the micro-randomised trial design for a sleep intervention, to assess the acceptability and feasibility of this intervention, and to assess the effectiveness of reminders on wake time regularity	1. Time participants take to complete study components 2. How often participants indicate following the instructions of a “nudge” (reminder) 3. The objective level of retention 4. Participants’ responses to a study satisfaction questionnaire 5. Use of wake up techniques 6. Daily wake time regularity		Microrandomised to receive or not to recieve a nudge prompt. If randomised to receive a nudge prompt that day, will be further microrandomised to recieve one of two prompts ("Make sure to set your alarm for your normal wakeup time" or "Remember to use your wake up routine tomorrow morning") half an hour after their reported average wake up time Participants randomised to recieve a nudge prompt ha…	Once daily	4 weeks	A sleep intervention designed to intervene on the regularity of college students' wake times via an online psychoeducation module and delivering reminders/nudges to their smartphones to encourage sleep/wake regularity	App	Y	Participants asked how likely they were to complete intervention Percentage of sleep diaries completed Self-reported adherence to intervention prompt's suggestion	N		*Not included in scoping review's categorisation; psychoeducation components was adminsitered before MRT	Percentage of sleep diaries completed Self-reported adherence to intervention prompt's suggestion	Participants asked how likely they were to complete intervention
12	Militello, L., Sobolev, M., Okeke, F., Adler, D. A., & Nahum-Shani, I. (2022). Digital Prompts to Increase Engagement With the Headspace App and for Stress Regulation Among Parents: Feasibility Study. JMIR Form Res, 6(3), e30606. https://doi.org/10.2196/30606	Primary	Published	10	Parents with children aged up to 18 years	To determine the feasibility and acceptibility of digital prompts designed to engage parents in real-time brief mindfulness activities, guided by a commercially available mindfulness app	Feasibility and acceptability were assessed via: 1. Participant enrollment and retention rates 2. Satisfaction and acceptability ratings (a benchmark of ≥90%), 3. Estimates of use 4. Self-reported engagement with mindfulness exercises (via EMA) 5. Objective engagement with the app (i.e. passively collected app usage, patterns, and trends over time) 6. Reactions to the intervention 7. Factors affe…		Microrandomised to receive or not to receive a prompt (picked at randomed from a library of prompts developed for the study) recommending the practice of mindfulness	Once daily, at a participant-prespecified 3 hour window during the day	30 days	Digital prompts to encourage use of application that guides users to carry out brief mindfulness activities	App	Y	Opening the application Self-reported engagement with mindfulness exercises in the 24 hours following randomisation via ecological momentary assessment (asking whether particpants had performed a mindfulness activity)	N		*Not included in scoping review's categorisation; participant retention conceptualised as a distinct from engagement	Opening the application Self-reported engagement with mindfulness exercises in the 24 hours following randomisation via ecological momentary assessment (asking whether particpants had performed a mindfulness activity)
13	Nahum-Shani, I., Potter, L. N., Lam, C. Y., Yap, J., Moreno, A., Stoffel, R., Wu, Z., Wan, N., Dempsey, W., Kumar, S., Ertin, E., Murphy, S. A., Rehg, J. M., & Wetter, D. W. (2021). The mobile assistance for regulating smoking (MARS) micro-randomized trial design protocol [Article]. Contemporary Clinical Trials, 110. https://doi.org/10.1016/j.cct.2021.106513	Primary	Trial Protocol	112	Smokers attempting to quit	To investigate whether, what type of, and under what conditions do prompts to engage in self-regulatory strategies increase engagement in self-regulatory strategies	Engagement - whether participant engaged or did not engage in self-regulatory strategies after each time point at which an engagement prompt may or may not be sent		Microrandomised to receive or not to receive a prompt. If randomised to receive a prompt, will be further microrandomised to recieve a prompt recommending low effort self-regulatory strategies, or prompt a recommending more effortful self-regulatory strategies	Six times per day	10 days	Smoking cessation application that implements cognitive and behavioural strategies to reduce vulnerability to smoking lapse	App	Y	Whether participants engaged in self-regulatory activities in the past hour following randomisation to receive or not to receive engagement prompts - participants asked if they used the tip or activity provided in the prompt they last received / any tip or activity provided by the app in the past / any tip or activity not included in the app	Y	1. Causal effect of providing a prompt to engage in self-regulation strategies (versus no prompt) 2. Causal effect of delivering a prompt to engage in low effort versus effortful strategies 3. Moderation of causal effect by covariates representing vulnerability and receptivity (authors did not specify exact variables that will be used): Dynamic (EMA data and sensor data) 1. Emotion items: angry, …		Whether participants engaged in self-regulatory activities in the past hour following randomisation to receive or not to receive engagement prompts - participants asked if they used the tip or activity provided in the prompt they last received / any tip or activity provided by the app in the past / any tip or activity not included in the app
14	Nordby, E. S., Gjestad, R., Kenter, R. M. F., Guribye, F., Mukhiya, S. K., Lundervold, A. J., & Nordgreen, T. (2022). The Effect of SMS Reminders on Adherence in a Self-Guided Internet-Delivered Intervention for Adults With ADHD. Frontiers in Digital Health, 4, 821031. https://doi.org/10.3389/fdgth.2022.821031	Primary	Published	109	Adults with self-reported ADHD diagnoses	To examine if SMS reminders improve adherence in self-guided Internet-delivered interventions for adults with ADHD	Adherence outcomes: 1. Number of treatment modules completed (completed if participant read through all pages of the module) and if participant completed module within 1 week after the module released 2. Number of and time of logins to the intervention portal 3. Minutes spent online in the intervention (in total and per module) 4. Self-reported frequency practicing coping strategies presented in …		Microrandomised to receive or not receive one extra SMS reminder to complete the assigned weekly treatment module	Once weekly, if participant did not complete the assigned treatment module within 48 hours of receiving the initial SMS containing the link to the intervention portal	7 weeks	Self-guided internet delivered intervention for adults with ADHD, applying principles from Cognitive Behavioural Therapy, Goal Mangagement Training, and Dialectic Behaviour Therapy	SMS	Y	Number of treatment modules completed (completed if participant read through all pages of the module) and if participant completed module within 1 week after the module released Number of logins to the intervention portal Minutes spent online in the intervention (in total and per module) Also, defined treatment completers as participants who completed at least five out of the seven treatment modu…	Y	Effect of sending the extra SMS reminder to complete the assigned weekly treatment module		Number of treatment modules completed (completed if participant read through all pages of the module) and if participant completed module within 1 week after the module released Number of logins to the intervention portal Minutes spent online in the intervention (in total and per module) Also, defined treatment completers as participants who completed at least five out of the seven treatment modu…
15	Jeganathan, V. S., Golbus, J. R., Gupta, K., Luff, E., Dempsey, W., Boyden, T., Rubenfire, M., Mukherjee, B., Klasnja, P., Kheterpal, S., & Nallamothu, B. K. (2022). Virtual AppLication-supported Environment To INcrease Exercise (VALENTINE) during cardiac rehabilitation study: Rationale and design. American Heart Journal, 248, 53–62. https://doi.org/10.1016/j.ahj.2022.02.012	Primary	Trial Protocol	220	Low to moderate-risk patients enrolled in cardiac rehabilitation	To evaluate an mHealth intervention to supplement cardiac rehabilitation for low to moderate risk cardiac patients	Overall outcome of interest (RCT): change in six minute walk distance between baseline and six months Proximal outcome of interest (MRT) for activity notifications: average step count within 60 minutes of a notification	Overall outcome of interest (RCT): Change in average daily step count Proximal outcome of interest (MRT) for exercise planning notifications: minutes in target heart rate zone the day after an exercise notification	Embedded within a conventional RCT. If part of the treatment group, microrandomised to receive or not to receive a tailored activity notifcation If part of the treatment group, also microrandomised to receive or not to receive a tailored exercise planning notification	Activity notifcation: four times daily (morning, lunchtime, midafternoon, evening) Exercise planning notification: once daily (every evening)	6 months	Smartphone-based intervention designed to increase functional capacity in patients enrolled in cardiac rehabilitation by delivering tailored notifcations (designed using behavioural health theories such as goal setting and implementation intentions) to patients' phones and smartwatches to encourage physical activity and exercise Tailored notifications were supplimented with a mobile application f…	Smartwatch and App	Y	Nonadherence with recommendations for watch wear time			* Not clear what these study tasks refer to. Likely refers to completton of baseline questionnaires and baseline 6-minute walk test. Due to the ambiguity, this was not categorised in our results.	Nonadherence with recommendations for watch wear time
17	Spruijt-Metz, D., Marlin, B. M., Pavel, M., Rivera, D. E., Hekler, E., De La Torre, S., El Mistiri, M., Golaszweski, N. M., Li, C., De Braganca, R. B., Tung, K., Kha, R., & Klasnja, P. (2022). Advancing Behavioral Intervention and Theory Development for Mobile Health: The Heart Steps II Protocol [Article]. International Journal of Environmental Research and Public Health, 19(4). https://doi.org/1…	Primary	Trial Protocol	96	Sedentary, overweight, but otherwise healthy adults	To test an intervention and advance health behaviour theory development and intervention development with data from said intervention	1. Motivational messages: daily step count 2. Walking suggestions: 30-min step count following decision time 3. Anti-sedentary suggestions: time to sedentary behaviour disruption		MRT was designed to test the effect of the push intervention components: Motivational messages: microrandomised to receive or not to receive a motivational message. If randomised to receive a motivational message, participants are further randomised to receive one of four different framings of motivational messages: (1) prevention framing with focus on being active, (2) promotion framing with the…	Motivational message: Once daily, in the morning at 6am Walking suggestions: Five times a day (morning, mid-day, mid-afternoon, late-afternoon, and evening) Anti-sedentary suggestions: whenever participant is wearing the FitBit tracker and had fewer than 150 steps in the past 40 minutes	12 months	A just-in-time interevention comprising of pull (such as the app dashboard and an activity log) and push intervention components (motivational messages, walking suggestions, and anti-sedentary suggestions) to improve physical activity and reduce sedentary behaviour	App	Y	Time since FitBit Data last recorded Time since last interaction with the intervention application Time since FitBit last worn Whether participant completed their daily morning survey Whether participant completed their assigned EMAs	N			Time since FitBit Data last recorded Time since last interaction with the intervention application Time since FitBit last worn Whether participant completed their daily morning survey Whether participant completed their assigned EMAs
18	Valle, C. G., Nezami, B. T., & Tate, D. F. (2020). Designing in-app messages to nudge behavior change: Lessons learned from a weight management app for young adults [Promotion & Maintenance of Health & Wellness 3365]. Organizational Behavior and Human Decision Processes, 161(Suppl), 95-101. https://doi.org/https://dx.doi.org/10.1016/j.obhdp.2020.10.004 (Organizational Behavior & Human Performance)	Primary	Published	52	Young adults with a BMI of 25-40, who had fewer than 150 min per week of moderate-to-vigourous physical activity	To characterise engagement with in-app messages designed to promote weight management behaviours	Proportion of intervention messages viewed before the end of the day		1. Microrandomised to receive messages focused on one of three behavioural categories: (1) weighing, (2) physical activity, or (3) red foods at each of the four timepoints (early morning, late morning, afternoon, evening) 2. Once the behavioural focus at each time point was determined (see above), participants were further microrandomised to have the message delivered or not delivered	Once daily	12 weeks	Daily messages aimed at promoting daily weight management behaviours via self-monitoring and achieving goals related to weight, physical activity, and "red foods"	App	Y	Proportion of intervention messages viewed before the end of the day	Y	1. Lapses in self-monitoring (Weight: number of days between consecutive weight measurements; Activity: number of consecutive days that activity tracker was not worn; Red foods: number of consecutive days without complete "red food" tracking) 2. Lapses in behavioural goal attainment (Activity: number of consecutive days that the participant did not meet their activity minutes goal; Red foods: num…		Proportion of intervention messages viewed before the end of the day
19	Wang, J., Fang, Y., Frank, E., Walton, M. A., Burmeister, M., Tewari, A., Dempsey, W., NeCamp, T., Sen, S., & Wu, Z. (2022). Effectiveness of gamified team competition in the context of mHealth intervention for medical interns: a micro-randomized trial. In.	Primary	Preprint	1797	First-year medical residents	To evaluate the effect of smartphone-based gamified team competition intervention on daily step count and sleep duration	1. Weekly average daily step count 2. Weekly average daily sleep minutes	Weekly average daily participation rates of step count and sleep minutes	1. Microrandomised to the competition arm or the no competition arm of the intervention 2. If participants were randomised to the competition arm, their team's opponent team was also microrandomised: (1) opponent team assigned regardless of institution and specialty, (2) opponent team assigned from same institution, or (3) opponent team assigned from same specialty 3. Each pair of opponent teams …	Once weekly	12 weeks	A weekly gamified team-based competition intervention to improve individual physical activity and sleep	App	Y	Weekly average daily participation rates of step count and sleep minutes: the proportion of days that participants in the team provided daily step/sleep minutes within a week	Y	Causal effect of being in a competition week (versus not being in a competition week)		Weekly average daily participation rates of step count and sleep minutes: the proportion of days that participants in the team provided daily step/sleep minutes within a week
20	Dowling, N. A., Merkouris, S. S., Youssef, G. J., Lubman, D. I., Bagot, K. L., Hawker, C. O., Portogallo, H. J., Thomas, A. C., & Rodda, S. N. (2022). A Gambling Just-In-Time Adaptive Intervention (GamblingLess: In-The-Moment): Protocol for a Microrandomized Trial. JMIR Res Protoc, 11(8), e38958. https://doi.org/10.2196/38958	Primary	Trial Protocol	200	Individuals who want to quit or gamble less	To develop and evaluate a theoretically informed and evidence-based just-in-time intervention for people who want to reduce their gambling	Reduced probablity of subsequent gambling episode (measured at subsequent EMA)	Improvements in subsequent craving intensity, self-efficacy, and positive outcome expectancies (measured at subsequent EMA)	Microrandomised to receive one tailored intervention (either curbing craving, tackling triggers, or exploring expectation; interventions available for randomisation depends on eligibility) or to not receive an intervention	Thrice daily (morning, afternoon, and evening), if available and deemed to be eligible for treatment (based on their responses to EMA items assessing the tailoring variables; must be eligible for at least two interventions)	28 days	A just-in-time intervention designed to reduce gambling through tailored interventions informed by the relapse prevention model -- intervention options were designed to target the cognitive processes that mark a state of cognitive vulnerability (cravings, low self-efficacy, and positive outcome expectancies) for the occurrence of a gambling episode	App	Y	App usage and engagement indices: download information, onboarding information, app use information (eg, EMA compliance, intervention eligibility, intervention compliance, participant retention, and intervention activities selected*)	N		* Not clear what these intervention activities refer to and how this would be operationalised. Due to the ambiguity, this was not categorised in our results.	App usage and engagement indices: download information, onboarding information, app use information (eg, EMA compliance, intervention eligibility, intervention compliance, participant retention, and intervention activities selected*)
21	Rodda, S. N., Bagot, K. L., Merkouris, S. S., Youssef, G., Lubman, D. I., Thomas, A. C., & Dowling, N. A. (2022). Smartphone App Delivery of a Just-In-Time Adaptive Intervention for Adult Gamblers (Gambling Habit Hacker): Protocol for a Microrandomized Trial. JMIR Res Protoc, 11(7), e38919. https://doi.org/10.2196/38919	Primary	Trial Protocol	200	Individuals who require support to adhere to their gambling limits	To determine the effect of action and coping planning interventions versus no intervention on the goal of subsequently adhereing to gambling expenditure limits	Adherence to gambling expenditure limits	Strength of intention to adherence to gambling goals, goal self-efficacy, and urge self-efficacy	Microrandomised to receive specific strategies with facilitated action and coping plainning or to not receive an intervention	Thrice daily (morning, afternoon, and evening), if available and deemed to be eligible for treatement (based on their responses to EMA items assessing strength of intention, goal self-efficacy, urge self-efficacy, and whether participant is in a high-risk situation)	28 days	A just-in-time intervention to deliver in the moment support for adhereing to gambling expenditure limits -- interevention is guided by the Health Action Process Approach (HAPA) and self-determination theory	App	Y	App usage and engagement indices: download information, onboarding information, app use information (eg, EMA compliance, intervention eligibility, participant retention, and intervention activities completed*), and other evaluation information*	N		* Authors were not clear about what this refers to and how this would be operationalised. Due to the ambiguity, this was not categorised in our results.	App usage and engagement indices: download information, onboarding information, app use information (eg, EMA compliance, intervention eligibility, participant retention, and intervention activities completed*), and other evaluation information*
22	Yang, M. J., Sutton, S. K., Hernandez, L. M., Jones, S. R., Wetter, D. W., Kumar, S., & Vinci, C. (2022). A Just-In-Time Adaptive intervention (JITAI) for smoking cessation: Feasibility and acceptability findings. Addict Behav, 136, 107467. https://doi.org/10.1016/j.addbeh.2022.107467	Primary	Published	38	Daily smokers interested in quitting	To investigate the feasibility and acceptibility of a multi-component just-in-time intervention for smoking cessation	Feasibility outcomes: (1) participant retention rate of study (attendance at in-person visits), (2) adherence to wearing of sensors, completion of strategies and ecological momentary assessments, nicotine patch use, and (3) scores on the System Usability scale to measure ease of technology use Acceptibility outcomes: (1) scores on the Client Satisfaction Questionnaire, (2) ratings of and feedback…		Microrandomised to receive or not to receive a message when available. If randomised to receive a message, further microrandomised to receive one of two message categories: (1) receive a mindfulness strategy or (2) receive a motivational message (randomisation protocol retrieved from Hernandez et al., 2021)	Up to 2 messages (micro-randomisations) per two-hour block and up to 12 messages (micro-randomisations per day (6 blocks a day) Up to 4 randomisations can occur per block in a 1:1 manner: participants are randomised to receive or not to receive a message when available + when detected to have (1) low negative affect at the start of the block, (2) high negative affect as soon as it is detected, (3…	14 days	Mindfulness-based ecological momentary intervention to reduce smoking	App	Y	Number of days study's sensors were worn Percentage of EMAs completed Percentage of prompted strategies completed	N		*Not included in scoping review's categorisation; participant retention conceptualised as a distinct from engagement	Number of days study's sensors were worn Percentage of EMAs completed Percentage of prompted strategies completed

## Sheet: littlee_bigE
study_id	Reference	Primary / Secondary Analyses of MRT Data	Published / Trial Protocol / Preprint / Dissertation	N or Planned N (for trial protocols) for the MRT	Sample description	Purpose of study	Primary outcome	Secondary outcome	Design of the MRT	Frequency of micro-randomisation	Duration of MRT	mHealth intervention component description	Mode of mHealth intervention delivery (via SMS, application, or...)	Will engagement be assessed? / Was engagement assessed?	How was engagement measured (operationalised)?	Determinants of engagement assessed?	What determinants of engagement were assessed?	Notes	Little e (engagement with the digital behaviour change intervention; user interaction with the digital soultion)	Big E (engagement with the targeted health behaviour; health behaviour engagement)
1	Aguilera, A., Hernandez-Ramos, R., Haro-Ramos, A. Y., Boone, C. E., Luo, T. C., Xu, J., Chakraborty, B., Karr, C., Darrow, S., & Figueroa, C. A. (2021, Nov 1). A Text Messaging Intervention (StayWell at Home) to Counteract Depression and Anxiety During COVID-19 Social Distancing: Pre-Post Study. JMIR Ment Health, 8(11), e25298. https://doi.org/10.2196/25298	Primary	Published	193	Spanish and English speaking US adults aged 18 and above	To assess the effects of the StayWell intervention on symptoms of depression and anxiety in US adults during the COVID-19 pandemic	Changes in depression and anxiety symptom scores	Engagement – response rates to daily mood rating text messages	Microrandomised using a full-factorial design with two factors: messages (2 categories; behavioural activation or skill-based) and time frame when message was sent (3 categories; 9AM-12PM, 12PM-3PM, 3PM-6PM)	Once daily	60 days	Daily text messaging intervention to reduce anxiety and depression, with messages that were based on the two core components of cognitive behavioural therapy (behavioural activation and cognitive restructuring)	SMS	Y	Whether participants opted out of text messaging Response rates to daily mood rating text messages	N			Whether participants opted out of text messaging Response rates to daily mood rating text messages
2	Battalio, S. L., Conroy, D. E., Dempsey, W., Liao, P., Menictas, M., Murphy, S., Nahum-Shani, I., Qian, T., Kumar, S., & Spring, B. (2021). Sense2Stop: A micro-randomized trial using wearable sensors to optimize a just-in-time-adaptive stress management intervention for smoking relapse prevention [Article]. Contemporary Clinical Trials, 109. https://doi.org/10.1016/j.cct.2021.106534	Primary	Trial Protocol	75	Adult smokers who express the willingness to quit	To inform the development of a decision rule for a smoking cessation JITAI: whether the intervention prompt for the smoking intervention should be delivered when the participant is under a state of stress or a state of no stress	Probability of that a stress event was experienced over the 120 min after each micro-randomisation, trichotomised by the authors' algorithm ("Probably Stressed", "Probably Not Stress", "Physically Active")	Probability of smoking episode	Microrandomised to receive an intervention prompt (to open one of three randomly determined stress management smartphone apps) or to not receive an intervention prompt.	Every minute, if available, if determined to be in the middle of a "probable stressed" or "probably not stress" episode, and if participant is deemed to not be overburdened	10 days	A just-in-time intervention to aid smoking cessation by delivering interventions prompts when states of stress/no stress are determined by a suite of sensors and algorithms	App	Y	If study sensors worn for >70% of 4 hour period during EMA or of each 16 hour day If EMAs responded to throughly and in a timely fashion If end-of-day logs for cigarette smoking completed	N		*Not included in scoping review's categorisation; study visits were before MRT was conducted	If study sensors worn for >70% of 4 hour period during EMA or of each 16 hour day If EMAs responded to throughly and in a timely fashion If end-of-day logs for cigarette smoking completed
3	Bell, L., Garnett, C., Qian, T., Perski, O., Potts, H. W. W., & Williamson, E. (2020, Aug 7). Notifications to Improve Engagement With an Alcohol Reduction App: Protocol for a Micro-Randomized Trial. JMIR Res Protoc, 9(8), e18690. https://doi.org/10.2196/18690	Primary	Trial Protocol	1200	Persons aged 18 and above who downloaded the freely available intervention application, self-reported excessive alcohol consumption, and reported an interest in drinking less alcohol	To assess the effect of a new push notification message bank/strategy on participant engagement with the Drink Less application during the first 30 days following download of the application	Engagement – dichotomous outcome; whether the participant opens the app in the hour following the micro-randomisation at 8pm daily	1. Whether the participant creates an entry in their drink calendar (recording a drink or a drink-free day) in the hour following micro-randomisation at 8pm daily 2. Time spent on the app (in seconds) in the hour following micro-randomisation at 8pm daily	Microrandomised to receive one of three options: (1) no notification, (2) standard message, or (3) a random message from the new message bank	Once daily at 8pm	30 days	Behaviour change application designed to help adults reduce hazardous and harmful alcohol consumption; consists of seven modules based on behaviour change theory and evidence	App	Y	Whether participants open the app in the hour following the micro-randomisation at 8pm daily - Y/N	Y	1. Causal effect of sending push notifications (original message and/or new message bank) on engagement 2. Moderation of causal effect by variable "day in study" Control variables: 1. Age 2. Gender 3. Employment type, 4. Baseline Alcohol Use Disorders Identification Test (AUDIT) score 5. Number of days since download 6. If the user opened the app before 8 pm 7. If the user opened the app the day …		Whether participants open the app in the hour following the micro-randomisation at 8pm daily - Y/N
4	Bidargaddi, N., Almirall, D., Murphy, S., Nahum-Shani, I., Kovalcik, M., Pituch, T., Maaieh, H., & Strecher, V. (2018, Nov 29). To Prompt or Not to Prompt? A Microrandomized Trial of Time-Varying Push Notifications to Increase Proximal Engagement With a Mobile Health App. JMIR Mhealth Uhealth, 6(11), e10123. https://doi.org/10.2196/10123	Primary	Published	1255	Users of a commercial workplace wellbeing intervention product	To assess the effects of push notifications containinng contextually tailored health messages on proximal engagement with the JOOL mHealth application	Engagement – dichotomous outcome; whether the participant completes the self-monitoring intervention activity in the app within 24 hours of receiving the push notification		Microrandomised to be considered or not be considered for push notification randomisation. If considered for push notification, further microrandomised to receive or not to receive a push notifcation containing a contextually tailored health message	Once daily; If particpant is available and no previous decision points (6 time points; 830AM, 1230PM, 530PM, 630PM, 730PM, 830PM) for the day have been randomised to be considered for push notification randomisation	89 days	Behavioural intervention to help users find purpose in life and develop energy and willpower needed to live in accordance with their purpose every day via self-monitoring and feedback strategies	App	Y	Whether participants performed the self-monitoring intervention activity – recording on a scale of 0 (worse) to 100 (best) values for daily energy, willpower, sleep, presence, physical activity, creativity, eating, and perceived alignment with the community, work, and personal purposes – in the app within 24 hours of receiving the push notification	Y	1. Causal effect of sending a contextually tailored notification versus not sending a push notification 2. Moderation of causal effect by number of weeks in study 3. Moderation of causal effect by the day of the week (if the notification was sent on a weekend or a weekday) Control variables: 1. Week in study and "which day" were included as control variables when their moderating effect was not o…			Whether participants performed the self-monitoring intervention activity – recording on a scale of 0 (worse) to 100 (best) values for daily energy, willpower, sleep, presence, physical activity, creativity, eating, and perceived alignment with the community, work, and personal purposes – in the app within 24 hours of receiving the push notification
6	Goldstein, S. P., Zhang, F., Klasnja, P., Hoover, A., Wing, R. R., & Thomas, J. G. (2021). Optimizing a Just-in-Time Adaptive Intervention to Improve Dietary Adherence in Behavioral Obesity Treatment: Protocol for a Microrandomized Trial. JMIR Res Protoc, 10(12), e33568. https://doi.org/10.2196/33568	Primary	Trial Protocol	159	Overweight or obese participant with a diagnosis or hypertension, hypercholesterolemia, and type-2 diabetes	To optimise a smartphone-based just-in-time intervention for dietary lapses by evaluating the efficacy of four different theory-driven interventions at preventing lapses and the contexts that influence the intervention effectiveness	Whether the participant experienced a dietary lapse (any "eating or drinking likely to cause weight gain and/or put weight loss/maintenance at risk") since the last survey, what kind of lapse, and at what time	Eating characteristics determined through wrist-worn sensors: 1. Number of eating episodes 2. Average duration of eating episodes 3. Total duration of eating 4. Average bites taken during each episode 5. Total bites taken 6. Average rate of eating	Microrandomised to receive one of six intervention options: (1) no intervention, (2) generic risk alerts, (3) enhanced intervention option, (4) self-efficacy intervention option, (5) autonomous motivation intervention option, or (6) self-regulation intervention option	Participants will be tasked to complete 6 EMAs per day – EMAs assess behavioural, psychological, and environmental triggers for dietary lapses. After each EMA, participants are microrandomised if they are determined by an algorithm (that uses said EMA data) to be at risk of a dietary lapse in the following 2.5 hours; participants are microrandomised to approximately 1 to 2 times per day on averag…	6 months	A just-in-time intervention that proactively monitors dietary lapse risk and provides support (via theoretically informed intervention activities) to prevent dietary lapses in an adaptive manner and in exact moments of need. The four intervention options are based on the Information-Motivation-Strategy (IMS) model.	App	Y	Percentage of interventions accessed Percentage of EMA surveys completed Percentage of interventions with recorded participant responses	N			Percentage of interventions accessed Percentage of EMA surveys completed Percentage of interventions with recorded participant responses
7	Hoel, S., Victory, A., Sagorac Gruichich, T., Stowe, Z. N., McInnis, M. G., Cochran, A., & Thomas, E. B. K. (2022). A Mixed-Methods Analysis of Mobile ACT Responses From Two Cohorts. Front Digit Health, 4, 869143. https://doi.org/10.3389/fdgth.2022.869143	Secondary	Published	48	n = 25; first-generation college students n = 24; individuals diagnosed with bipolar disorder	To investigate engagement with an Acceptance and Commitment Therapy (ACT) based mental health app in two diagnostically and demographically distinct samples	Metrics of engagement: 1. Submitted response 2. Non-blank response 3. Identification of function of behaviours 4. Process alignment 5. Word count 6. Qualitative content		Microrandomised to receive or not to receive an intervention prompt. If randomised to receive an intervention prompt, will be futher micro-randomised to receive one of 84 possible ACT-based intervention prompts with replacement (in other words, participants could receive the same message more than once)	Up to twice a day (once in the morning and once in the evening), if participant completes an in-app assessment (questions about current mood and behaviour)	6 weeks (as stated in protocol; Kroska et al., 2020)	Acceptance and commitment based smartphone intervention for transdiagnostic populations; intevention prompts were based on the three core principles of ACT: 1. Openness to internal experiences 2. Engagement with values 3. Awareness of internal experiences	App	Y	Proportion of submitted and non-blank logs Word count of logs Identification of function of behaviours: whether particpants identified their behaviours to be values-based or avoidant in their behavioural responses Process alignment: proportion of participant responses that were coded by researchers to be process-aligned responses (i.e. whether content of participant's intervention response is all…	N			Proportion of submitted and non-blank logs Word count of logs Identification of function of behaviours: whether particpants identified their behaviours to be values-based or avoidant in their behavioural responses Process alignment: proportion of participant responses that were coded by researchers to be process-aligned responses (i.e. whether content of participant's intervention response is all…
8	Klasnja, P., Rosenberg, D. E., Zhou, J., Anau, J., Gupta, A., & Arterburn, D. E. (2021). A quality-improvement optimization pilot of BariFit, a mobile health intervention to promote physical activity after bariatric surgery [Specialized Interventions 3350]. Translational Behavioral Medicine, 11(2), 530-539. https://doi.org/https://dx.doi.org/10.1093/tbm/ibaa040	Primary	Published	45	Severely obese patients who underwent bariatric surgery	Study on the whole was designed to optimise a mHealth intervention to promote post bariatric surgery physical acitvity The microrandomised trial was designed to examine the potential of actionable suggestions delievered via SMS	Fitbit step count in the 30 minutes after every activity suggestion microrandommisation (primary outcome measure for the MRT component of the study)		Microrandomised to receive: (1) no suggestion, (2) walking suggestion, or (3) anti-sedentary suggestion	Five times daily	16 weeks	A SMS-based intervention to promote physical activity in post-bariatric surgery patients via two intervention components: adaptive daily step goals and SMS-delivered activity suggestions	SMS	Y	Adherence to wearing the FitBit: number of days with at least 500 steps in the first and last two weeks of the study Adherence to weigh-ins: number of days with a weight measurement logged in the first and last two weeks of the study Adherence to diet logging: number of days with any calories logged in the first and last two weeks of the study	N			Adherence to wearing the FitBit: number of days with at least 500 steps in the first and last two weeks of the study Adherence to weigh-ins: number of days with a weight measurement logged in the first and last two weeks of the study Adherence to diet logging: number of days with any calories logged in the first and last two weeks of the study
9	Klasnja, P., Smith, S., Seewald, N. J., Lee, A., Hall, K., Luers, B., Hekler, E. B., & Murphy, S. A. (2019). Efficacy of contextually tailored suggestions for physical activity: A micro-randomized optimization trial of HeartSteps [Promotion & Maintenance of Health & Wellness 3365]. Annals of Behavioral Medicine, 53(6), 573-582. https://doi.org/https://dx.doi.org/10.1093/abm/kay067 (Behavioral Med…	Primary	Published	37	Healthy sedentary adults interested in increasing their walking	To evaluate the efficacy of HeartSteps' activity suggestions to optimise the intervention	Step count in the 30 minutes after randomisation of activity suggestion delivery		Microrandomised to receive: (1) no suggestion, (2) walking suggestion, or (3) anti-sedentary suggestion	5 times daily (during morning commute, lunchtime, midafternoon, evening commute, after dinner), if deemed to be available for treatment	6 weeks	An app-based just-in-time intervention designed to help individuals increase their physical activity by engaging in regular bouts of activity throughout the day through push (activity suggestions) and pull (graph of daily steps and a list of previously received activity suggestions) intervention components.	App	Y	Adherence to study equipment was monitored server side: time since activity tracker data last received and time since last interaction with the intervention application	N			Adherence to study equipment was monitored server side: time since activity tracker data last received and time since last interaction with the intervention application
10	Kramer, J. N., Künzler, F., Mishra, V., Smith, S. N., Kotz, D., Scholz, U., Fleisch, E., & Kowatsch, T. (2020). Which Components of a Smartphone Walking App Help Users to Reach Personalized Step Goals? Results From an Optimization Trial. Ann Behav Med, 54(7), 518-528. https://doi.org/10.1093/abm/kaaa002	Primary	Published	274	Insurees of a health insurance company in Switzerland	To evaluate the intervention components (incentives, planning, and self-monitoring prompts) of an app-based chatbot intervention to promote walking	Proportion of days that daily step goals were achieved	Steps per day	Planning intervention component: randomised to receive one of nine sequences of the intervention schedule. Sequence determined the order of planning (action-planning intervention, coping-planning intervention) and control conditions (no planning intervention) administered during the study; in essence, participants were microrandomised to receive: (1) action-planning, (2) coping-planning, or (3) n…	Note that randomisation was conducted for all study weeks at the beginning of the study. Regardless, the frequency of microrandomisation is: Planning intervention: every Sunday Self-monitoring intervention: once daily, every Monday to Saturday	6 weeks	An app-based intervention designed to support physical activity behaviour change by promoting walking via a dashboard of steps per day/weekly overviews and a chatbot interface	App	Y	Whether participants responded to the first message of the chatbot in an intervention-related conversation	N			Whether participants responded to the first message of the chatbot in an intervention-related conversation
11	Latham, M. D. (2021). A micro-randomized trial to improve college students' wake time regularity [Health & Mental Health Treatment & Prevention 3300]. Dissertation Abstracts International: Section B: The Sciences and Engineering, 82(3-B), No-Specified. http://ovidsp.ovid.com/ovidweb.cgi?T=JS&PAGE=reference&D=psyc18&NEWS=N&AN=2020-79976-228 (Dissertation Abstracts International)	Primary	Dissertation	34	College students	To test the use of the micro-randomised trial design for a sleep intervention, to assess the acceptability and feasibility of this intervention, and to assess the effectiveness of reminders on wake time regularity	1. Time participants take to complete study components 2. How often participants indicate following the instructions of a “nudge” (reminder) 3. The objective level of retention 4. Participants’ responses to a study satisfaction questionnaire 5. Use of wake up techniques 6. Daily wake time regularity		Microrandomised to receive or not to recieve a nudge prompt. If randomised to receive a nudge prompt that day, will be further microrandomised to recieve one of two prompts ("Make sure to set your alarm for your normal wakeup time" or "Remember to use your wake up routine tomorrow morning") half an hour after their reported average wake up time Participants randomised to recieve a nudge prompt ha…	Once daily	4 weeks	A sleep intervention designed to intervene on the regularity of college students' wake times via an online psychoeducation module and delivering reminders/nudges to their smartphones to encourage sleep/wake regularity	App	Y	Participants asked how likely they were to complete intervention Percentage of sleep diaries completed Self-reported adherence to intervention prompt's suggestion	N		*Not included in scoping review's categorisation; psychoeducation components was adminsitered before MRT	Participants asked how likely they were to complete intervention Percentage of sleep diaries completed	Self-reported adherence to intervention prompt's suggestion
12	Militello, L., Sobolev, M., Okeke, F., Adler, D. A., & Nahum-Shani, I. (2022). Digital Prompts to Increase Engagement With the Headspace App and for Stress Regulation Among Parents: Feasibility Study. JMIR Form Res, 6(3), e30606. https://doi.org/10.2196/30606	Primary	Published	10	Parents with children aged up to 18 years	To determine the feasibility and acceptibility of digital prompts designed to engage parents in real-time brief mindfulness activities, guided by a commercially available mindfulness app	Feasibility and acceptability were assessed via: 1. Participant enrollment and retention rates 2. Satisfaction and acceptability ratings (a benchmark of ≥90%), 3. Estimates of use 4. Self-reported engagement with mindfulness exercises (via EMA) 5. Objective engagement with the app (i.e. passively collected app usage, patterns, and trends over time) 6. Reactions to the intervention 7. Factors affe…		Microrandomised to receive or not to receive a prompt (picked at randomed from a library of prompts developed for the study) recommending the practice of mindfulness	Once daily, at a participant-prespecified 3 hour window during the day	30 days	Digital prompts to encourage use of application that guides users to carry out brief mindfulness activities	App	Y	Opening the application Self-reported engagement with mindfulness exercises in the 24 hours following randomisation via ecological momentary assessment (asking whether particpants had performed a mindfulness activity)	N		*Not included in scoping review's categorisation; participant retention conceptualised as a distinct from engagement	Opening the application	Self-reported engagement with mindfulness exercises in the 24 hours following randomisation via ecological momentary assessment (asking whether particpants had performed a mindfulness activity
13	Nahum-Shani, I., Potter, L. N., Lam, C. Y., Yap, J., Moreno, A., Stoffel, R., Wu, Z., Wan, N., Dempsey, W., Kumar, S., Ertin, E., Murphy, S. A., Rehg, J. M., & Wetter, D. W. (2021). The mobile assistance for regulating smoking (MARS) micro-randomized trial design protocol [Article]. Contemporary Clinical Trials, 110. https://doi.org/10.1016/j.cct.2021.106513	Primary	Trial Protocol	112	Smokers attempting to quit	To investigate whether, what type of, and under what conditions do prompts to engage in self-regulatory strategies increase engagement in self-regulatory strategies	Engagement - whether participant engaged or did not engage in self-regulatory strategies after each time point at which an engagement prompt may or may not be sent		Microrandomised to receive or not to receive a prompt. If randomised to receive a prompt, will be further microrandomised to recieve a prompt recommending low effort self-regulatory strategies, or prompt a recommending more effortful self-regulatory strategies	Six times per day	10 days	Smoking cessation application that implements cognitive and behavioural strategies to reduce vulnerability to smoking lapse	App	Y	Whether participants engaged in self-regulatory activities in the past hour following randomisation to receive or not to receive engagement prompts - participants asked if they used the tip or activity provided in the prompt they last received / any tip or activity provided by the app in the past / any tip or activity not included in the app	Y	1. Causal effect of providing a prompt to engage in self-regulation strategies (versus no prompt) 2. Causal effect of delivering a prompt to engage in low effort versus effortful strategies 3. Moderation of causal effect by covariates representing vulnerability and receptivity (authors did not specify exact variables that will be used): Dynamic (EMA data and sensor data) 1. Emotion items: angry, …			Whether participants engaged in self-regulatory activities in the past hour following randomisation to receive or not to receive engagement prompts - participants asked if they used the tip or activity provided in the prompt they last received / any tip or activity provided by the app in the past / any tip or activity not included in the app
14	Nordby, E. S., Gjestad, R., Kenter, R. M. F., Guribye, F., Mukhiya, S. K., Lundervold, A. J., & Nordgreen, T. (2022). The Effect of SMS Reminders on Adherence in a Self-Guided Internet-Delivered Intervention for Adults With ADHD. Frontiers in Digital Health, 4, 821031. https://doi.org/10.3389/fdgth.2022.821031	Primary	Published	109	Adults with self-reported ADHD diagnoses	To examine if SMS reminders improve adherence in self-guided Internet-delivered interventions for adults with ADHD	Adherence outcomes: 1. Number of treatment modules completed (completed if participant read through all pages of the module) and if participant completed module within 1 week after the module released 2. Number of and time of logins to the intervention portal 3. Minutes spent online in the intervention (in total and per module) 4. Self-reported frequency practicing coping strategies presented in …		Microrandomised to receive or not receive one extra SMS reminder to complete the assigned weekly treatment module	Once weekly, if participant did not complete the assigned treatment module within 48 hours of receiving the initial SMS containing the link to the intervention portal	7 weeks	Self-guided internet delivered intervention for adults with ADHD, applying principles from Cognitive Behavioural Therapy, Goal Mangagement Training, and Dialectic Behaviour Therapy	SMS	Y	Number of treatment modules completed (completed if participant read through all pages of the module) and if participant completed module within 1 week after the module released Number of logins to the intervention portal Minutes spent online in the intervention (in total and per module) Also, defined treatment completers as participants who completed at least five out of the seven treatment modu…	Y	Effect of sending the extra SMS reminder to complete the assigned weekly treatment module		Number of treatment modules completed (completed if participant read through all pages of the module) and if participant completed module within 1 week after the module released Number of logins to the intervention portal Minutes spent online in the intervention (in total and per module) Also, defined treatment completers as participants who completed at least five out of the seven treatment modu…	Self-reported frequency (how many days a week) practicing coping strategies presented in the intervention
15	Jeganathan, V. S., Golbus, J. R., Gupta, K., Luff, E., Dempsey, W., Boyden, T., Rubenfire, M., Mukherjee, B., Klasnja, P., Kheterpal, S., & Nallamothu, B. K. (2022). Virtual AppLication-supported Environment To INcrease Exercise (VALENTINE) during cardiac rehabilitation study: Rationale and design. American Heart Journal, 248, 53–62. https://doi.org/10.1016/j.ahj.2022.02.012	Primary	Trial Protocol	220	Low to moderate-risk patients enrolled in cardiac rehabilitation	To evaluate an mHealth intervention to supplement cardiac rehabilitation for low to moderate risk cardiac patients	Overall outcome of interest (RCT): change in six minute walk distance between baseline and six months Proximal outcome of interest (MRT) for activity notifications: average step count within 60 minutes of a notification	Overall outcome of interest (RCT): Change in average daily step count Proximal outcome of interest (MRT) for exercise planning notifications: minutes in target heart rate zone the day after an exercise notification	Embedded within a conventional RCT. If part of the treatment group, microrandomised to receive or not to receive a tailored activity notifcation If part of the treatment group, also microrandomised to receive or not to receive a tailored exercise planning notification	Activity notifcation: four times daily (morning, lunchtime, midafternoon, evening) Exercise planning notification: once daily (every evening)	6 months	Smartphone-based intervention designed to increase functional capacity in patients enrolled in cardiac rehabilitation by delivering tailored notifcations (designed using behavioural health theories such as goal setting and implementation intentions) to patients' phones and smartwatches to encourage physical activity and exercise Tailored notifications were supplimented with a mobile application f…	Smartwatch and App	Y	Nonadherence with recommendations for watch wear time			* Not clear what these study tasks refer to. Likely refers to completton of baseline questionnaires and baseline 6-minute walk test. Due to the ambiguity, this was not categorised in our results.	Nonadherence with recommendations for watch wear time
17	Spruijt-Metz, D., Marlin, B. M., Pavel, M., Rivera, D. E., Hekler, E., De La Torre, S., El Mistiri, M., Golaszweski, N. M., Li, C., De Braganca, R. B., Tung, K., Kha, R., & Klasnja, P. (2022). Advancing Behavioral Intervention and Theory Development for Mobile Health: The Heart Steps II Protocol [Article]. International Journal of Environmental Research and Public Health, 19(4). https://doi.org/1…	Primary	Trial Protocol	96	Sedentary, overweight, but otherwise healthy adults	To test an intervention and advance health behaviour theory development and intervention development with data from said intervention	1. Motivational messages: daily step count 2. Walking suggestions: 30-min step count following decision time 3. Anti-sedentary suggestions: time to sedentary behaviour disruption		MRT was designed to test the effect of the push intervention components: Motivational messages: microrandomised to receive or not to receive a motivational message. If randomised to receive a motivational message, participants are further randomised to receive one of four different framings of motivational messages: (1) prevention framing with focus on being active, (2) promotion framing with the…	Motivational message: Once daily, in the morning at 6am Walking suggestions: Five times a day (morning, mid-day, mid-afternoon, late-afternoon, and evening) Anti-sedentary suggestions: whenever participant is wearing the FitBit tracker and had fewer than 150 steps in the past 40 minutes	12 months	A just-in-time interevention comprising of pull (such as the app dashboard and an activity log) and push intervention components (motivational messages, walking suggestions, and anti-sedentary suggestions) to improve physical activity and reduce sedentary behaviour	App	Y	Time since FitBit Data last recorded Time since last interaction with the intervention application Time since FitBit last worn Whether participant completed their daily morning survey Whether participant completed their assigned EMAs	N			Time since FitBit Data last recorded Time since last interaction with the intervention application Time since FitBit last worn Whether participant completed their daily morning survey Whether participant completed their assigned EMAs
18	Valle, C. G., Nezami, B. T., & Tate, D. F. (2020). Designing in-app messages to nudge behavior change: Lessons learned from a weight management app for young adults [Promotion & Maintenance of Health & Wellness 3365]. Organizational Behavior and Human Decision Processes, 161(Suppl), 95-101. https://doi.org/https://dx.doi.org/10.1016/j.obhdp.2020.10.004 (Organizational Behavior & Human Performance)	Primary	Published	52	Young adults with a BMI of 25-40, who had fewer than 150 min per week of moderate-to-vigourous physical activity	To characterise engagement with in-app messages designed to promote weight management behaviours	Proportion of intervention messages viewed before the end of the day		1. Microrandomised to receive messages focused on one of three behavioural categories: (1) weighing, (2) physical activity, or (3) red foods at each of the four timepoints (early morning, late morning, afternoon, evening) 2. Once the behavioural focus at each time point was determined (see above), participants were further microrandomised to have the message delivered or not delivered	Once daily	12 weeks	Daily messages aimed at promoting daily weight management behaviours via self-monitoring and achieving goals related to weight, physical activity, and "red foods"	App	Y	Proportion of intervention messages viewed before the end of the day	Y	1. Lapses in self-monitoring (Weight: number of days between consecutive weight measurements; Activity: number of consecutive days that activity tracker was not worn; Red foods: number of consecutive days without complete "red food" tracking) 2. Lapses in behavioural goal attainment (Activity: number of consecutive days that the participant did not meet their activity minutes goal; Red foods: num…		Proportion of intervention messages viewed before the end of the day
19	Wang, J., Fang, Y., Frank, E., Walton, M. A., Burmeister, M., Tewari, A., Dempsey, W., NeCamp, T., Sen, S., & Wu, Z. (2022). Effectiveness of gamified team competition in the context of mHealth intervention for medical interns: a micro-randomized trial. In.	Primary	Preprint	1797	First-year medical residents	To evaluate the effect of smartphone-based gamified team competition intervention on daily step count and sleep duration	1. Weekly average daily step count 2. Weekly average daily sleep minutes	Weekly average daily participation rates of step count and sleep minutes	1. Microrandomised to the competition arm or the no competition arm of the intervention 2. If participants were randomised to the competition arm, their team's opponent team was also microrandomised: (1) opponent team assigned regardless of institution and specialty, (2) opponent team assigned from same institution, or (3) opponent team assigned from same specialty 3. Each pair of opponent teams …	Once weekly	12 weeks	A weekly gamified team-based competition intervention to improve individual physical activity and sleep	App	Y	Weekly average daily participation rates of step count and sleep minutes: the proportion of days that participants in the team provided daily step/sleep minutes within a week	Y	Causal effect of being in a competition week (versus not being in a competition week)		Weekly average daily participation rates of step count and sleep minutes: the proportion of days that participants in the team provided daily step/sleep minutes within a week
20	Dowling, N. A., Merkouris, S. S., Youssef, G. J., Lubman, D. I., Bagot, K. L., Hawker, C. O., Portogallo, H. J., Thomas, A. C., & Rodda, S. N. (2022). A Gambling Just-In-Time Adaptive Intervention (GamblingLess: In-The-Moment): Protocol for a Microrandomized Trial. JMIR Res Protoc, 11(8), e38958. https://doi.org/10.2196/38958	Primary	Trial Protocol	200	Individuals who want to quit or gamble less	To develop and evaluate a theoretically informed and evidence-based just-in-time intervention for people who want to reduce their gambling	Reduced probablity of subsequent gambling episode (measured at subsequent EMA)	Improvements in subsequent craving intensity, self-efficacy, and positive outcome expectancies (measured at subsequent EMA)	Microrandomised to receive one tailored intervention (either curbing craving, tackling triggers, or exploring expectation; interventions available for randomisation depends on eligibility) or to not receive an intervention	Thrice daily (morning, afternoon, and evening), if available and deemed to be eligible for treatment (based on their responses to EMA items assessing the tailoring variables; must be eligible for at least two interventions)	28 days	A just-in-time intervention designed to reduce gambling through tailored interventions informed by the relapse prevention model -- intervention options were designed to target the cognitive processes that mark a state of cognitive vulnerability (cravings, low self-efficacy, and positive outcome expectancies) for the occurrence of a gambling episode	App	Y	App usage and engagement indices: download information, onboarding information, app use information (eg, EMA compliance, intervention eligibility, intervention compliance, participant retention, and intervention activities selected*)	N		* Not clear what these intervention activities refer to and how this would be operationalised. Due to the ambiguity, this was not categorised in our results.	App usage and engagement indices: download information, onboarding information, app use information (eg, EMA compliance, intervention eligibility, intervention compliance, participant retention, and intervention activities selected*)
21	Rodda, S. N., Bagot, K. L., Merkouris, S. S., Youssef, G., Lubman, D. I., Thomas, A. C., & Dowling, N. A. (2022). Smartphone App Delivery of a Just-In-Time Adaptive Intervention for Adult Gamblers (Gambling Habit Hacker): Protocol for a Microrandomized Trial. JMIR Res Protoc, 11(7), e38919. https://doi.org/10.2196/38919	Primary	Trial Protocol	200	Individuals who require support to adhere to their gambling limits	To determine the effect of action and coping planning interventions versus no intervention on the goal of subsequently adhereing to gambling expenditure limits	Adherence to gambling expenditure limits	Strength of intention to adherence to gambling goals, goal self-efficacy, and urge self-efficacy	Microrandomised to receive specific strategies with facilitated action and coping plainning or to not receive an intervention	Thrice daily (morning, afternoon, and evening), if available and deemed to be eligible for treatement (based on their responses to EMA items assessing strength of intention, goal self-efficacy, urge self-efficacy, and whether participant is in a high-risk situation)	28 days	A just-in-time intervention to deliver in the moment support for adhereing to gambling expenditure limits -- interevention is guided by the Health Action Process Approach (HAPA) and self-determination theory	App	Y	App usage and engagement indices: download information, onboarding information, app use information (eg, EMA compliance, intervention eligibility, participant retention, and intervention activities completed*), and other evaluation information*	N		* Authors were not clear about what this refers to and how this would be operationalised. Due to the ambiguity, this was not categorised in our results.	App usage and engagement indices: download information, onboarding information, app use information (eg, EMA compliance, intervention eligibility, participant retention, and intervention activities completed*), and other evaluation information*
22	Yang, M. J., Sutton, S. K., Hernandez, L. M., Jones, S. R., Wetter, D. W., Kumar, S., & Vinci, C. (2022). A Just-In-Time Adaptive intervention (JITAI) for smoking cessation: Feasibility and acceptability findings. Addict Behav, 136, 107467. https://doi.org/10.1016/j.addbeh.2022.107467	Primary	Published	38	Daily smokers interested in quitting	To investigate the feasibility and acceptibility of a multi-component just-in-time intervention for smoking cessation	Feasibility outcomes: (1) participant retention rate of study (attendance at in-person visits), (2) adherence to wearing of sensors, completion of strategies and ecological momentary assessments, nicotine patch use, and (3) scores on the System Usability scale to measure ease of technology use Acceptibility outcomes: (1) scores on the Client Satisfaction Questionnaire, (2) ratings of and feedback…		Microrandomised to receive or not to receive a message when available. If randomised to receive a message, further microrandomised to receive one of two message categories: (1) receive a mindfulness strategy or (2) receive a motivational message (randomisation protocol retrieved from Hernandez et al., 2021)	Up to 2 messages (micro-randomisations) per two-hour block and up to 12 messages (micro-randomisations per day (6 blocks a day) Up to 4 randomisations can occur per block in a 1:1 manner: participants are randomised to receive or not to receive a message when available + when detected to have (1) low negative affect at the start of the block, (2) high negative affect as soon as it is detected, (3…	14 days	Mindfulness-based ecological momentary intervention to reduce smoking	App	Y	Number of days study's sensors were worn Percentage of EMAs completed Percentage of prompted strategies completed	N		*Not included in scoping review's categorisation; participant retention conceptualised as a distinct from engagement	Number of days study's sensors were worn Percentage of EMAs completed	Percentage of prompted strategies completed
